# Supplementary material for: The impact of digital economy on environmental pollution: Evidence from 267 cities in China
Source: PLoS One. 2024 Jan 26;19(1):e0297009. doi: 10.1371/journal.pone.0297009 (PMC10817194; doi:10.1371/journal.pone.0297009)
Supplement: S1 File — (XLSX) [file pone.0297009.s001.xlsx]

## Sheet: Sheet1
city	year	lnEP	DE	hum	er	lnpgdp	lnpop	fdi	lngi	policy	mark	code
Beijing	2012	-2.97935	-2.88787	3.36828	0.00373023	11.3791	7.12727	0.0283804	9.27893	0	9.97633	110000
Tianjin City	2012	-1.94247	-0.264435	0.909249	0.00337211	11.4422	7.07052	0.0734868	8.01632	0	10.6107	120000
Shijiazhuang City	2012	-1.81593	0.274374	0.806588	0.00230273	10.6817	6.48005	0.0118918	6.04263	0	9.95993	130100
Tangshan City	2012	-1.50753	0.654503	0.535268	0.00317228	11.2469	6.34158	0.0132434	5.61313	0	11.1938	130200
Qinhuangdao City	2012	-2.93432	0.467626	1.20463	0.00427838	10.5402	5.9566	0.0347769	4.81218	0	10.8259	130300
Handan	2012	-2.12515	0.45889	0.629035	0.00205436	10.3936	6.64345	0.0166957	5.20949	0	10.0294	130400
Xingtai city	2012	-2.43261	0.466945	0.556971	0.00138228	9.96932	6.35762	0.00410834	4.31749	0	8.27049	130500
Baoding City	2012	-2.59619	0.549959	0.566024	0.00363322	10.088	6.23421	0.0127668	6.37843	0	8.76794	130600
Zhangjiakou City	2012	-2.9325	0.250907	0.942644	0.00229128	10.2449	4.77819	0.0127678	3.85015	0	13.9481	130700
Chengde City	2012	-3.19295	0.245961	0.593839	0.00576203	10.4279	4.48236	0.00696335	3.13549	0	9.32782	130800
Cangzhou City	2012	-2.94372	0.642057	0.685682	0.00093182	10.57	6.24188	0.00798975	4.48864	0	13.3571	130900
Langfang City	2012	-3.27044	0.437781	0.647647	0.00351519	10.6115	6.53302	0.0218095	5.29331	0	11.9473	131000
Hengshui City	2012	-3.59967	0.481379	0.571926	0.00459137	10.0476	6.20507	0.0114488	4.5326	0	8.96161	131100
Taiyuan City	2012	-2.90971	0.2996	1.19732	0.00485334	10.9048	6.41108	0.0213566	6.05209	0	10.5568	140100
Datong City	2012	-2.55734	0.613532	0.867061	0.00335946	10.2333	5.46818	0.0142373	4.77912	0	9.64066	140200
Yangquan City	2012	-3.10507	0.540698	0.67227	0.00374915	10.6852	5.70844	0.0247137	4.17439	0	6.53079	140300
Changzhi City	2012	-2.3045	0.445903	0.424881	0.00268176	10.5846	5.48857	0.0132644	4.54329	0	8.26307	140400
Jincheng City	2012	-2.88551	0.378783	0.483811	0.00371361	10.6978	5.49228	0.0160583	3.8712	0	9.24666	140500
Shuozhou City	2012	-2.9282	0.425369	0.604258	0.0054923	10.9717	5.08824	0.00839563	3.55535	0	9.68954	140600
Jinzhong City	2012	-2.75402	0.345446	0.676621	0.00316302	10.312	5.29831	0.00767772	3.71357	0	11.8791	140700
Yuncheng City	2012	-2.65619	0.567721	0.811157	0.00366885	9.9344	5.90077	0.0120047	4.36945	0	12.1264	140800
Xinzhou City	2012	-3.14163	0.212855	0.758961	0.00485057	9.90753	4.81309	0.00199479	3.66356	0	9.58774	140900
Linfen City	2012	-0.508243	0.53778	0.502414	0.00638144	10.2411	5.36996	0.00703356	3.95124	0	9.12803	141000
Luliang City	2012	-3.79183	0.585421	0.30452	0.00193698	10.3954	5.17679	0.0163989	3.4012	0	11.1205	141100
Hohhot City	2012	-3.0251	0.144596	1.60988	0.00214691	11.3449	5.12273	0.0157252	4.84419	0	11.9389	150100
Baotou City	2012	-2.17402	0.806209	0.760759	0.00267165	11.7417	4.58165	0.0252619	4.36945	0	8.93584	150200
Wuhai City	2012	-2.84302	1.18011	0.349762	0.00309811	11.5448	5.73871	0.0201741	1.60944	0	10.2932	150300
Chifeng City	2012	-2.80944	0.634155	0.532779	0.00280652	10.5012	3.87008	0.00045515	3.52636	0	11.8019	150400
Tongliao City	2012	-2.81082	0.418341	0.365579	0.00308748	10.8963	3.96364	0.00246082	2.94444	0	9.99567	150500
Ordos City	2012	-2.07601	0.973533	0.611533	0.00273224	12.1155	3.13872	0.0264009	3.68888	0	7.29566	150600
Hulunbeir	2012	-2.91053	0.896288	0.741251	0.00202881	10.8714	2.30403	0.00507891	3.2581	0	8.62348	150700
Bayannur City	2012	-3.24188	1.20606	0.382878	0.00378251	10.7957	3.25302	0.0201714	1.60944	0	8.05313	150800
Wulanchabu	2012	-3.46276	0.0118789	0.535734	0.00175562	10.5111	3.57751	0.0138459	4.29046	0	12.7589	150900
Shenyang city	2012	-2.73391	-0.0075556	0.858509	0.00255102	11.2958	6.44897	0.0554714	6.87213	0	11.7942	210100
Dalian City	2012	-2.03957	-0.673723	0.802505	0.00480769	11.5417	6.29364	0.111284	7.33759	0	9.5171	210200
Anshan City	2012	-2.57435	0.640035	0.782453	0.00404666	11.1449	5.93821	0.0331225	5.20949	0	7.73662	210300
Fushun City	2012	-3.34089	0.431928	0.562678	0.00326797	10.977	5.23355	0.00644847	4.29046	0	7.52698	210400
Benxi City	2012	-3.01678	0.325568	0.559604	0.00249169	11.0738	5.32384	0.0261736	3.52636	0	9.62125	210500
Dandong City	2012	-3.47535	0.157646	0.721446	0.00192185	10.6495	5.05925	0.0746357	4.18966	0	10.2013	210600
Jinzhou City	2012	-3.23012	0.32628	0.707804	0.00168812	10.5967	5.74967	0.0509838	4.40672	0	11.0024	210700
Yingkou City	2012	-3.44971	0.271052	0.728972	0.00128728	10.9435	6.14345	0.0554303	4.36945	0	12.3523	210800
Fuxin City	2012	-2.8884	0.260364	0.698774	0.00192596	10.3433	5.16001	0.0206159	3.33221	0	10.8893	210900
Liaoyang City	2012	-3.02317	0.433171	0.482748	0.00179694	10.8945	5.97152	0.0284398	2.83321	0	13.2257	211000
Panjin City	2012	-3.25623	0.682296	0.347255	0.00285213	11.3754	5.86195	0.0816041	3.80666	0	9.07331	211100
Tieling City	2012	-3.81343	0.107516	0.547876	0.00268041	10.3775	5.45436	0.0260189	3.61092	0	7.16811	211200
Chaoyang City	2012	-3.43419	0.417474	0.57062	0.00178611	10.3341	5.02166	0.0124078	3.80666	0	11.4041	211300
Huludao City	2012	-3.18592	0.21483	0.818125	0.00147856	10.2295	5.51849	0.0464926	3.80666	0	10.9459	211400
Changchun City	2012	-3.07525	0.228011	0.806144	0.00070522	10.98	5.90955	0.0521372	6.20456	0	10.3106	220100
Jilin City	2012	-2.7455	0.440557	0.811431	0.00053524	10.9375	5.07065	0.0183681	4.55388	0	8.73222	220200
Siping City	2012	-3.49863	0.468983	0.633224	0.00227679	10.4088	5.48295	0.00452343	3.71357	0	8.24123	220300
Liaoyuan City	2012	-4.65591	0.452282	0.545023	0.00245519	10.8093	5.47201	0.0137748	2.56495	0	8.60201	220400
Tonghua City	2012	-2.90133	-0.389979	0.700377	0.00346303	10.5742	4.97218	0.0209733	3.33221	0	8.71019	220500
Baishan City	2012	-4.25578	0.342714	0.518052	0.00428336	10.8229	4.29483	0.00821647	2.3979	0	8.62731	220600
Songyuan City	2012	-3.79591	0.660832	0.730508	0.00133131	10.9183	4.92697	0.00945348	1.94591	0	13.5732	220700
Baicheng City	2012	-4.2842	0.506265	0.734983	0.00132026	10.328	4.35915	0.0104261	2.19722	0	7.65094	220800
Harbin City	2012	-2.89669	0.0213251	1.46696	0.00264146	10.7323	5.23202	0.0263483	6.92952	0	11.2373	230100
Qiqihar City	2012	-3.9089	0.531054	1.02918	0.00123552	10.0051	4.82899	0.0186884	4.61512	0	12.6497	230200
Jixi City	2012	-3.67217	0.527489	0.750672	0.00165563	10.3442	4.42089	0.010944	2.77259	0	11.3162	230300
Hegang City	2012	-3.92869	0.749561	0.506083	0.0026465	10.4033	4.30592	0.009161	2.63906	0	11.5795	230400
Shuangyashan City	2012	-3.72997	0.564355	0.475449	0.00217305	10.5318	4.17414	0.00439578	3.52636	0	9.41272	230500
Daqing City	2012	-3.15723	0.723251	0.188798	0.00201005	11.8641	4.87411	0.00793381	5.33272	0	10.2402	230600
Yichun City	2012	-4.40181	-0.252389	0.91541	0.00373948	9.93721	3.64734	0.0137735	2.63906	0	7.4729	230700
Jiamusi City	2012	-4.40237	0.571063	1.70515	0.00089286	10.2319	4.2983	0.00630533	3.33221	0	7.68269	230800
Qitaihe City	2012	-4.10069	0.559864	0.54191	0.0024434	10.3831	5.00206	0.00596573	2.56495	0	11.7653	230900
Mudanjiang City	2012	-3.80199	0.0401646	0.87558	0.00281928	10.5187	4.23466	0.00847914	3.52636	0	7.7709	231000
Heihe City	2012	-4.24798	0.500637	1.93041	0.00231705	9.84649	3.34626	0.0248465	2.56495	0	10.9019	231100
Shanghai	2012	-1.47793	-1.28198	1.55319	0.00282706	11.3548	8.22379	0.0474758	8.77555	0	10.5369	310000
Nanjing City	2012	-2.1689	-0.327138	1.21281	0.00594784	11.391	7.11884	0.0361897	8.08518	0	12.7095	320100
Wuxi City	2012	-2.31661	0.308775	0.852103	0.00236128	11.673	7.23975	0.0334298	7.92081	0	11.2081	320200
Xuzhou	2012	-2.2622	0.316824	0.846154	0.00420505	10.7553	6.63466	0.0267101	6.61338	0	9.45384	320300
Changzhou City	2012	-2.89482	-0.0220567	0.829554	0.00206973	11.3509	6.97333	0.0534179	7.66669	0	13.8664	320400
Suzhou City	2012	-1.35122	0.0126322	0.817292	0.00254045	11.6442	7.1237	0.0481454	8.43207	0	10.158	320500
Nantong city	2012	-2.54685	0.40565	0.756042	0.00199658	11.043	6.81513	0.0305269	6.82763	0	13.6157	320600
Lianyungang City	2012	-3.36505	-0.0078789	0.862557	0.00355355	10.5043	6.35845	0.0288673	5.1299	0	9.61764	320700
Huaian city	2012	-3.06986	0.0366391	0.8814	0.00357426	10.5964	6.16729	0.0696708	5.0876	0	12.75	320800
Yancheng City	2012	-2.66527	-0.0960034	0.808515	0.00228609	10.673	6.054	0.0426942	5.85507	0	10.5691	320900
Yangzhou	2012	-3.12675	0.178305	0.754906	0.00121747	11.0927	6.51834	0.0459951	6.34388	0	13.8483	321000
Zhenjiang	2012	-2.88111	0.324446	0.771354	0.00462294	11.3344	6.70613	0.0531131	6.66186	0	9.87871	321100
Taizhou City	2012	-3.1179	0.217119	0.749529	0.00222032	10.9747	6.68424	0.0338703	6.34564	0	13.9292	321200
suqian city	2012	-3.61107	0.0551866	0.806794	0.00261276	10.3648	6.32944	0.0187364	4.93447	0	7.15846	321300
Hangzhou City	2012	-1.92289	-0.58911	1.11247	0.00546875	11.396	6.27144	0.0401197	8.19616	0	12.3884	330100
Ningbo City	2012	-2.17529	0.116964	0.795246	0.00401666	11.3648	6.65629	0.0273455	7.67647	0	13.1312	330200
Wenzhou city	2012	-3.29632	0.419535	0.918614	0.00368059	10.5992	6.64709	0.00685071	6.77079	0	7.17568	330300
Jiaxing City	2012	-2.37906	0.106453	0.708619	0.00515388	11.062	7.05532	0.0388914	6.41182	0	10.6072	330400
Huzhou	2012	-3.07219	0.266846	0.739204	0.00515996	10.9569	6.21186	0.0388991	6.35784	0	10.9481	330500
Shaoxing City	2012	-2.279	0.580199	0.767827	0.00416181	11.3262	6.27939	0.0164742	6.41346	0	10.0737	330600
Jinhua City	2012	-3.13338	0.699085	0.915743	0.0047836	10.8251	6.20016	0.0065908	6.38012	0	11.73	330700
Quzhou City	2012	-2.90988	0.0213245	0.728488	0.00438322	10.5578	5.65489	0.00328855	5.1299	0	7.84222	330800
Zhoushan City	2012	-4.49847	0.176608	1.01114	0.00183727	11.3838	6.50312	0.0135633	5.03044	0	8.22254	330900
Taizhou	2012	-3.35035	0.508082	0.909352	0.00445633	10.7894	6.45797	0.0102997	5.85507	0	7.45293	331000
Lishui City	2012	-3.44778	0.246501	0.812612	0.00674099	10.6512	4.80694	0.00732975	4.82831	0	10.5767	331100
Hefei City	2012	-3.26633	-0.192617	0.708062	0.00231314	10.9185	6.49122	0.0250993	7.12206	0	11.0367	340100
Wuhu	2012	-3.56838	-0.755315	0.422802	0.0019333	10.7943	6.46451	0.0451166	6.03787	0	10.164	340200
Bengbu	2012	-3.96014	-0.178696	0.6432	0.00181235	10.2399	6.28074	0.0573567	5.79301	0	13.4016	340300
Huainan City	2012	-2.85723	0.223352	0.439382	0.00485992	10.419	6.80615	0.0175421	5.33272	0	8.17344	340400
Ma'anshan City	2012	-3.02269	0.0772627	0.417181	0.00190931	10.937	6.29387	0.0686023	5.78383	0	9.56019	340500
Huaibei City	2012	-3.55875	0.402589	0.386814	0.00194332	10.2846	6.6506	0.038423	4.86754	0	12.4951	340600
Tongling City	2012	-3.49805	-0.216923	0.335784	0.00286474	11.3483	6.41415	0.0338889	4.57471	0	12.8996	340700
Anqing City	2012	-3.91351	0.0588422	0.53214	0.00381616	10.15	5.84888	0.0151598	4.11087	0	8.00306	340800
Huangshan City	2012	-5.77645	-0.871824	0.915243	0.00462329	10.2672	5.0146	0.0325682	3.80666	0	9.08509	341000
Chuzhou City	2012	-3.72975	-0.278021	0.532607	0.00264136	10.1126	5.67402	0.0349313	5.28827	0	11.5663	341100
Fuyang City	2012	-4.10894	0.30124	0.793947	0.00124533	9.44272	6.65981	0.00689152	5.12396	0	13.34	341200
Suzhou City	2012	-3.72884	0.442825	0.788025	0.0018622	9.75892	6.29182	0.025551	4.30406	0	11.4	341300
Lu'an City	2012	-4.24241	0.577075	0.699198	0.00311698	9.69572	5.75058	0.0205594	4.81218	0	10.4284	341500
Bozhou City	2012	-4.43672	0.303725	0.850595	0.00229317	9.59165	6.36935	0.0319733	3.95124	0	10.6666	341600
Chizhou City	2012	-4.44802	-0.0851189	0.739779	0.00333685	10.2912	5.14304	0.0317687	4.30406	0	11.2495	341700
xuancheng city	2012	-3.72915	-0.373712	0.634586	0.00352475	10.2967	5.3242	0.0363412	4.83628	0	12.1195	341800
Fuzhou City	2012	-3.01875	0.379688	1.0088	0.00283112	10.9734	6.31667	0.0200262	6.48768	0	11.5555	350100
Xiamen City	2012	-2.58466	0.0509478	1.03199	0.001998	11.2566	7.74676	0.0357161	6.55251	0	9.85022	350200
Putian City	2012	-4.43344	-0.0571709	0.56468	0.00372562	10.6679	6.51885	0.0134086	3.63759	0	9.81507	350300
Sanming City	2012	-2.79015	0.286223	0.653582	0.00535824	10.886	4.68727	0.00485281	4.3438	0	11.225	350400
Quanzhou City	2012	-2.31678	0.685427	0.552716	0.00380339	10.9559	6.61871	0.017617	6.24611	0	10.0137	350500
Zhangzhou City	2012	-2.65679	0.529983	0.753962	0.00342925	10.6318	5.90054	0.0278397	4.94164	0	7.06542	350600
Nanping City	2012	-3.54171	0.32434	0.786682	0.00465503	10.5389	4.60866	0.00552845	4.04305	0	9.90803	350700
Longyan City	2012	-3.63239	0.614256	0.546092	0.00366021	10.8891	4.90385	0.00913829	4.93447	0	10.2303	350800
Ningde City	2012	-4.28598	0.534849	0.699833	0.00441258	10.5457	5.35067	0.00703059	4.43082	0	9.32637	350900
Nanchang City	2012	-3.0676	0.597139	0.684677	0.00415251	10.9804	6.53727	0.0555158	6.04737	0	10.2109	360100
Jingdezhen City	2012	-3.38262	-0.966983	0.54984	0.00362144	10.5752	5.72037	0.0118134	2.70805	0	11.9872	360200
Pingxiang City	2012	-3.0632	0.358807	0.525658	0.00403675	10.5761	6.19095	0.0193201	3.2581	0	14.1396	360300
Jiujiang City	2012	-2.70523	0.708504	0.609375	0.00371389	10.3018	5.53457	0.0439117	4.12713	0	11.0895	360400
Xinyu City	2012	-3.15517	0.428316	0.490584	0.00644375	11.1881	5.89038	0.0414193	4.18966	0	11.0652	360500
Yingtan City	2012	-4.17536	0.577252	0.440662	0.00347062	10.6561	5.76541	0.0220574	3.21888	0	8.1206	360600
Ganzhou City	2012	-2.88081	0.192359	0.802771	0.00319811	9.79105	5.36751	0.0428528	4.23411	0	9.91906	360700
Ji'an City	2012	-3.53126	0.181674	0.586314	0.00252286	9.83414	5.35914	0.0354284	2.99573	0	12.8318	360800
Yichun City	2012	-2.864	0.304322	0.488095	0.0020049	10.0369	5.67811	0.0241086	4.04305	0	12.9421	360900
Fuzhou City	2012	-3.81538	0.220133	0.543906	0.00134228	9.94856	5.34488	0.0150094	3.8712	0	9.90144	361000
Shangrao City	2012	-3.54775	0.355229	0.618793	0.00381194	9.85624	5.67346	0.0336676	3.98898	0	11.7173	361100
Jinan City	2012	-2.73604	0.380882	1.34796	0.00229829	11.1483	6.74046	0.0160277	7.47817	0	9.26477	370100
Qingdao City	2012	-2.80138	0.683254	1.05087	0.00481144	11.3227	6.6629	0.0397525	7.61135	0	10.3508	370200
Zibo	2012	-1.97571	0.641471	0.633994	0.00544491	11.2629	6.64088	0.00887374	5.96615	0	9.15256	370300
Zaozhuang City	2012	-2.8172	0.559606	0.583749	0.00269881	10.7202	6.71482	0.00527686	5.05625	0	8.80705	370400
Dongying City	2012	-3.01604	1.05296	0.362315	0.0061324	11.8872	5.55913	0.00341338	5.22575	0	7.22314	370500
City of Yantai	2012	-2.76928	0.71519	0.642781	0.00424307	11.2342	6.22996	0.0168506	6.17379	0	11.2499	370600
Weifang	2012	-2.06319	0.0698658	0.671976	0.0020772	10.6847	6.34392	0.0120796	6.35957	0	13.8995	370700
Jining City	2012	-2.28876	0.656033	0.683629	0.00222965	10.5755	6.56934	0.0152356	5.7869	0	9.37157	370800
Tai'an City	2012	-2.94614	0.816105	0.792974	0.00327103	10.6418	6.66451	0.00420715	5.93224	0	10.944	370900
Weihai	2012	-3.75799	0.744738	0.727171	0.00434657	11.4312	6.08143	0.0215959	4.82831	0	12.147	371000
Rizhao City	2012	-3.07276	0.903891	0.705586	0.00273224	10.7759	6.27012	0.0196507	4.5326	0	9.41342	371100
Linyi City	2012	-2.64069	0.348156	0.85979	0.00133565	10.3025	6.37664	0.0119982	4.92725	0	11.7583	371300
Dezhou City	2012	-2.85052	0.589148	0.643292	0.00255754	10.5894	6.29601	0.00492831	5.33272	0	8.25062	371400
Liaocheng City	2012	-2.84819	0.562554	0.592291	0.00289655	10.5071	6.5139	0.00596697	4.77069	0	12.2939	371500
Binzhou City	2012	-2.56214	0.809456	0.719772	0.00425151	10.8703	5.97561	0.0033864	5.18739	0	11.1766	371600
Heze City	2012	-2.83769	0.570924	0.587232	0.00248977	9.97399	6.5228	0.0171717	4.86754	0	14.192	371700
Zhengzhou City	2012	-2.31202	0.29324	0.725952	0.00325348	11.0358	7.091	0.00582685	6.93731	0	11.3943	410100
kaifeng city	2012	-3.11333	0.462556	0.780217	0.00147059	10.1629	6.58287	0.0389868	3.98898	0	9.13454	410200
Luoyang City	2012	-2.49636	0.451525	0.542014	0.00094982	10.7214	6.0679	0.0129488	5.90808	0	9.94613	410300
Pingdingshan City	2012	-2.66128	0.53998	0.482181	0.00161891	10.3215	6.43443	0.0421745	4.23411	0	10.901	410400
Anyang City	2012	-2.58068	0.572991	0.531397	0.00227058	10.3295	6.54527	0.0157594	4.83628	0	7.47033	410500
Hebi City	2012	-3.58397	0.649268	0.267915	0.00321888	10.4474	6.58746	0.0127147	3.71357	0	10.754	410600
Xinxiang City	2012	-2.82846	0.648073	0.533333	0.00157159	10.2611	6.53178	0.0508807	4.91265	0	13.3921	410700
Jiaozuo City	2012	-2.80312	0.448581	0.365402	0.00246272	10.6926	6.76331	0.0247761	5.273	0	8.62848	410800
Puyang City	2012	-3.49651	0.513253	0.321867	0.00180261	10.2275	6.73212	0.0244058	4.12713	0	7.99755	410900
Xuchang City	2012	-3.42476	0.642768	0.337511	0.00184264	10.5953	6.75684	0.0204028	5.09375	0	7.49271	411000
Luohe City	2012	-4.03949	0.642213	0.280625	0.00133178	10.3485	6.88338	0.0161685	2.89037	0	9.03411	411100
Sanmenxia City	2012	-2.75069	0.617481	0.352699	0.00111815	10.8279	5.36163	0.0491312	4.2485	0	9.3959	411200
Nanyang City	2012	-3.0524	0.323323	0.570169	0.00296694	10.047	5.94668	0.0417965	4.68213	0	11.3348	411300
Shangqiu City	2012	-3.1404	0.615125	0.644278	0.00090311	9.85372	6.53087	0.0112418	4.49981	0	9.99711	411400
Xinyang City	2012	-3.84509	0.513199	0.826326	0.00387597	10.0145	5.80444	0.0111074	3.78419	0	9.95569	411500
Zhoukou City	2012	-3.36945	0.168223	0.544022	0.0013482	9.78324	6.60987	0.0157876	3.43399	0	11.9398	411600
Zhumadian City	2012	-3.44037	0.464978	0.713218	0.00170164	9.88288	6.14163	0.0145621	3.89182	0	9.26174	411700
Wuhan	2012	-2.3491	0.426501	0.990486	0.00426793	11.2833	7.07795	0.0124128	7.58731	0	11.1293	420100
Huangshi City	2012	-3.00497	0.641244	0.480794	0.00312907	10.662	6.27578	0.0350372	4.26268	0	10.9751	420200
Shiyan City	2012	-4.18815	-0.112528	0.702144	0.00403158	10.2566	4.95408	0.0256267	3.8712	0	10.0343	420300
Yichang City	2012	-2.52163	0.504166	0.456475	0.00154278	11.0271	5.26494	0.00868972	5.4161	0	6.7601	420500
Xiangyang City	2012	-3.1571	0.406255	0.501752	0.00211558	10.7181	5.63759	0.00575344	5.52146	0	10.6224	420600
Ezhou City	2012	-3.89553	0.529749	0.459937	0.00336971	10.8817	6.49365	0.0110308	3.43399	0	9.42021	420700
Jingmen City	2012	-3.40969	0.278717	0.543037	0.00408697	10.5361	5.44842	0.0185227	4.07754	0	12.0765	420800
Xiaogan City	2012	-3.38703	0.30825	0.665064	0.00240421	9.94913	6.38437	0.0125914	4.14314	0	12.6359	420900
Jingzhou City	2012	-3.03444	0.118414	0.728542	0.00263902	9.94808	6.00777	0.0135734	4.02535	0	10.2566	421000
Huanggang City	2012	-3.94445	0.202599	0.850141	0.00211485	9.86371	5.8736	0.0047588	3.78419	0	9.22471	421100
Xianning City	2012	-4.14523	0.435111	0.711656	0.00369357	10.335	5.50509	0.00192969	3.17805	0	9.2598	421200
suizhou city	2012	-4.87715	0.561573	0.674626	0.00203379	10.2096	5.41881	0.0175322	3.17805	0	10.2391	421300
Changsha City	2012	-3.93809	0.326499	0.705683	0.00223179	11.4065	6.40102	0.00770959	7.31255	0	10.0548	430100
Zhuzhou City	2012	-3.49476	0.338677	0.521047	0.00258446	10.7196	5.84702	0.0293484	5.85793	0	8.80742	430200
Xiangtan City	2012	-3.34089	0.562083	0.530486	0.00404071	10.7418	6.31698	0.02086	5.273	0	10.669	430300
Hengyang City	2012	-2.64313	0.51393	0.721856	0.00141101	10.2131	6.1513	0.0288149	4.41884	0	12.0956	430400
Shaoyang City	2012	-3.81447	0.231124	0.948592	0.00234696	9.5754	5.8369	0.0194618	3.58352	0	9.22327	430500
Yueyang City	2012	-2.77831	0.3626	0.590565	0.00331031	10.5958	5.89943	0.0101852	4.35671	0	10.3516	430600
Changde City	2012	-2.98524	0.267425	0.721447	0.00221355	10.4766	5.71662	0.00650815	4.63473	0	5.92738	430700
Zhangjiajie City	2012	-4.58903	-0.226725	2.47341	0.00259815	10.0283	5.05764	0.0127029	2.83321	0	8.79629	430800
Yiyang City	2012	-3.3734	0.324203	0.779804	0.00612392	10.0678	5.86172	0.00988981	3.63759	0	9.13277	430900
Chenzhou City	2012	-3.05027	0.316339	0.547557	0.00127173	10.3996	5.47567	0.00885324	4.41884	0	12.5309	431000
Yongzhou City	2012	-3.68924	0.169305	0.986064	0.00285144	9.91537	5.4322	0.0312084	4.04305	0	9.21345	431100
Huaihua City	2012	-3.38186	0.221275	0.905282	0.00234321	9.95313	5.14993	0.0322886	3.61092	0	8.39248	431200
Loudi City	2012	-3.87885	0.491909	0.544679	0.00221009	10.1799	6.14925	0.00515545	4.38203	0	12.8913	431300
Guangzhou City	2012	-2.43988	0.451556	1.8252	0.0056109	11.5703	7.45076	0.0124608	7.77107	0	12.3873	440100
Shaoguan City	2012	-3.01634	0.385225	1.06377	0.0021322	10.3641	5.04259	0.0220859	4.04305	0	13.2575	440200
Shenzhen	2012	-3.38006	-0.121385	1.25592	0.0038249	11.7219	8.56819	0.0119514	8.42858	0	9.52229	440300
Zhuhai city	2012	-3.59434	-0.156131	0.886694	0.00496043	11.4666	6.81743	0.0254808	6.23441	0	10.3755	440400
Shan Tou	2012	-3.7723	0.499742	0.816519	0.00254049	10.1747	7.87552	0.0607106	5.10595	0	10.3257	440500
Foshan City	2012	-2.40143	0.506969	0.576045	0.00301602	11.4215	7.55379	0.00577902	6.63332	0	11.233	440600
Jiangmen	2012	-2.78942	0.372834	0.80137	0.0020842	10.6461	6.15425	0.0224217	5.3799	0	8.38262	440700
Zhangjiang City	2012	-3.43578	0.335098	1.04013	0.0028585	10.1077	6.34404	0.0291894	4.17439	0	9.09234	440800
Maoming City	2012	-3.62148	0.339963	1.01643	0.00242375	10.3945	6.25114	0.00295992	4.00733	0	10.4648	440900
Zhaoqing	2012	-3.07394	-1.0152	0.828272	0.00463822	10.515	5.58498	0.00260883	4.51086	0	7.47153	441200
Huizhou	2012	-3.27759	0.399714	0.628675	0.00263574	10.8371	6.01685	0.0496908	6.27288	0	12.1904	441300
Meizhou City	2012	-3.51855	-0.111761	1.16364	0.00623944	9.76566	5.59791	0.0460499	4.12713	0	14.0785	441400
Shanwei City	2012	-4.33178	0.106382	0.79854	0.00243428	9.93343	6.3314	0.0100472	3.09104	0	9.59595	441500
Heyuan City	2012	-4.52484	0.140029	0.682221	0.00399401	9.92994	5.25507	0.0356804	3.3673	0	9.52965	441600
Yangjiang City	2012	-4.19852	0.362793	0.738829	0.00149009	10.4939	5.73294	0.0202142	2.89037	0	8.0127	441700
Qingyuan City	2012	-3.71803	0.206941	1.094	0.00274103	10.2154	5.2837	0.010886	3.8712	0	8.60001	441800
Dongguan city	2012	-2.13596	0.823273	1.10101	0.00278773	10.982	8.15002	0.0186499	7.15383	0	7.84103	441900
Zhongshan City	2012	-3.37505	0.295975	0.757439	0.00346177	11.2584	7.47587	0.0424352	6.09357	0	12.2216	442000
Chaozhou City	2012	-4.20017	-0.259449	0.690602	0.00237643	10.1755	6.75184	0.0217594	3.91202	0	6.62536	445100
Jieyang City	2012	-4.16647	0.275951	0.462289	0.00362833	10.0661	7.02747	0.0126869	3.85015	0	11.2623	445200
Yunfu City	2012	-3.8087	-0.190879	0.722499	0.00245313	10.023	5.7309	0.00858322	3.21888	0	10.2346	445300
NanNing City	2012	-3.0661	-0.638831	1.26941	0.00446482	10.4669	5.76928	0.0123386	6.10925	0	10.7365	450100
Liuzhou City	2012	-2.79797	-0.340606	0.458267	0.00211168	10.7747	5.32217	0.00398336	5.03695	0	11.3763	450200
Guilin City	2012	-3.49243	0.231491	0.739408	0.00359712	10.3369	5.15389	0.0122948	5.25749	0	8.07984	450300
Wuzhou City	2012	-3.9952	0.173485	0.385542	0.00160256	10.2585	5.44624	0.00177527	3.09104	0	9.20664	450400
Beihai City	2012	-4.45167	0.171813	0.621567	0.0023678	10.607	6.1478	0.00554015	3.95124	0	10.808	450500
Fangchengang City	2012	-4.02135	0.563455	0.639163	0.00176186	10.8258	4.95484	0.00522572	3.66356	0	11.9218	450600
Guigang City	2012	-3.04575	0.520305	0.940621	0.00092696	9.69775	5.97502	0.00262778	3.49651	0	10.8536	450800
Yulin City	2012	-4.28595	0.18772	0.809687	0.00264335	9.89455	6.07116	0.00157197	4.59512	0	8.38751	450900
Baise City	2012	-2.75574	-0.0480597	0.492341	0.00524476	9.97762	4.57323	0.00107583	3.33221	0	8.16022	451000
Hezhou City	2012	-4.48021	0.0246923	0.682345	0.00165776	9.89868	5.11839	0.00084134	2.94444	0	6.73368	451100
Hechi City	2012	-2.63121	0.104415	1.10147	0.00488667	9.57997	4.63919	0.0144059	3.58352	0	11.1847	451200
Laibin City	2012	-2.70971	0.134492	0.640523	0.00312536	10.0934	5.06639	0.00121152	2.89037	0	7.38692	451300
Chongzuo City	2012	-3.60459	0.362364	0.786308	0.00302894	10.1769	4.75422	0.0029667	1.79176	0	13.9321	451400
Haikou	2012	-5.80445	0.478756	2.78279	0.00138751	10.5619	6.82374	0.00429265	5.10595	0	11.9996	460100
Sanya City	2012	-8.58547	0.145805	3.16893	0.00291859	10.7443	5.9188	0.0348788	2.30259	0	11.3228	460200
Chongqing	2012	-1.18631	0.0420142	0.752148	0.00206813	10.5691	5.87476	0.0449529	7.63046	0	10.8311	500000
Chengdu City	2012	-2.88972	0.835326	1.06894	0.002616	10.9617	7.06071	0.0582546	8.03171	0	10.9965	510100
Zigong City	2012	-3.94867	-0.800474	0.465062	0.00190114	10.3978	6.42322	0.066597	4.45435	0	9.4668	510300
Panzhihua City	2012	-2.80479	0.0388067	0.272344	0.00250885	11.0086	5.10941	0.00147338	4.5326	0	11.3502	510400
Luzhou City	2012	-3.52575	0.640776	0.421235	0.00156304	10.0989	5.84737	0.00885234	3.63759	0	10.2217	510500
Deyang City	2012	-3.67068	-0.507235	0.410005	0.00238217	10.4898	6.40131	0.00315545	4.99043	0	9.79788	510600
Mianyang City	2012	-3.41726	0.324297	0.596187	0.0027972	10.2057	5.50441	0.00953545	5.27811	0	10.5504	510700
Guangyuan City	2012	-4.45306	0.0622237	0.710851	0.00860357	9.83237	5.03859	0.00985101	3.09104	0	8.88838	510800
Suining City	2012	-4.8918	-0.508928	0.481193	0.0024377	9.94789	6.41863	0.00499245	3.91202	0	10.6347	510900
Neijiang City	2012	-3.13078	0.153305	0.335578	0.00229763	10.1789	6.53612	0.00466678	3.61092	0	8.56625	511000
Leshan	2012	-3.37041	0.603959	0.4195	0.00379843	10.3217	5.59259	0.00961032	4.44265	0	10.5894	511100
Nanchong City	2012	-4.41681	0.439401	0.492546	0.00284046	9.83932	6.22329	0.00775745	3.29584	0	11.2134	511300
Meishan City	2012	-3.5143	0.623836	0.442035	0.00143232	10.1723	6.02806	0.00296907	4.15888	0	11.0581	511400
Yibin City	2012	-2.52491	0.574899	0.370584	0.00303593	10.2351	5.81731	0.0163624	3.95124	0	10.6267	511500
Guang'an City	2012	-3.53873	0.31436	0.559195	0.00127492	10.0609	6.228	0.00230312	3.4012	0	11.3499	511600
Dazhou City	2012	-3.49678	0.50824	0.464728	0.00336197	9.93716	5.80224	0.00332771	3.55535	0	10.0295	511700
Ya'an city	2012	-5.22282	-0.434995	0.445637	0.00718778	10.1719	4.61653	0.00294977	3.3673	0	9.80506	511800
Bazhong City	2012	-6.31548	0.484994	0.776172	0.0006526	9.3778	5.59327	0.00649623	2.19722	0	11.6817	511900
Ziyang City	2012	-5.31738	0.454505	0.401436	0.00141919	10.214	6.11683	0.00177792	4.11087	0	12.2807	512000
Guiyang City	2012	-3.3778	0.5509	1.2695	0.00658664	10.557	6.31077	0.00352435	6.13123	0	10.4424	520100
Liupanshui City	2012	-2.28129	0.683363	0.539997	0.00252348	10.1611	5.6627	0.0175962	3.66356	0	12.216	520200
Zunyi City	2012	-3.13529	0.492746	0.917978	0.00149947	9.99884	5.29115	0.00770797	4.5326	0	10.4341	520300
Anshun City	2012	-3.20716	0.344066	1.18528	0.00112895	9.64562	5.50623	0.00153909	3.2581	0	9.69194	520400
Kunming City	2012	-2.71723	0.134105	1.06881	0.00396342	10.7419	5.73596	0.00923728	6.55961	0	10.2938	530100
Qujing City	2012	-2.46437	0.706013	0.531662	0.00254854	10.0716	5.32171	0.0332773	3.09104	0	10.8345	530300
Yuxi City	2012	-3.6436	0.464268	0.446778	0.00456679	10.6698	5.02417	0.00178281	3.7612	0	11.0964	530400
Baoshan City	2012	-3.58573	0.734402	1.06872	0.00360577	9.64193	4.85962	0.00289452	1.79176	0	11.6681	530500
Zhaotong City	2012	-4.05148	0.520144	0.634161	0.00146354	9.26179	5.4523	0.0118123	1.79176	0	8.73689	530600
Lijiang City	2012	-4.4473	0.192591	0.95719	0.00386162	9.73329	4.08245	0.00102214	1.09861	0	7.20425	530700
Pu'er City	2012	-4.54869	0.534063	0.901401	0.00558163	9.56704	4.03567	0.00853567	1.79176	0	9.54638	530800
Lincang City	2012	-3.75206	0.558113	0.629543	0.00196051	9.57332	4.60861	0.00856576	2.70805	0	12.3296	530900
Xi'an City	2012	-2.78327	-0.0664668	1.21624	0.00368834	10.8428	6.73839	0.00519341	7.87891	0	9.10297	610100
Tongchuan City	2012	-4.34736	0.658489	0.435549	0.00268902	10.3907	5.37645	0.0358127	1.79176	0	9.55016	610200
Baoji City	2012	-3.57372	0.610139	0.374137	0.0030454	10.514	5.32784	0.0069263	4.27667	0	9.22441	610300
Xianyang City	2012	-3.11005	0.655066	0.471823	0.00337079	10.3729	6.17986	0.00276169	4.59512	0	8.99386	610400
Weinan City	2012	-2.6325	0.68282	0.594559	0.00515071	9.98585	6.00268	0.00283888	6.17794	0	6.13129	610500
Yan'an City	2012	-4.12556	1.02214	0.255744	0.00223714	10.9661	4.08253	0.00338142	2.89037	0	10.2166	610600
Hanzhong City	2012	-3.91005	0.365859	0.857277	0.00246692	10.0026	4.83156	0.0009929	3.55535	0	9.30165	610700
Yulin City	2012	-2.12824	0.762718	0.319119	0.00359868	11.2846	4.34356	0.00252041	3.29584	0	10.7389	610800
Ankang City	2012	-5.12783	0.49513	0.708367	0.00282738	9.84575	4.71705	0.00070902	2.3979	0	9.56221	610900
Shangluo City	2012	-4.38408	0.323594	0.762256	0.0027894	9.8035	4.79784	0.00089398	3.21888	0	8.5368	611000
Lan'Zhou City	2012	-3.11	0.290871	1.04011	0.00126598	10.673	5.62325	0.015592	5.90808	0	6.69597	620100
Jiayuguan City	2012	-3.61144	1.1395	0.205207	0.00173649	11.6538	4.37772	0.00030303	2.30259	0	7.95337	620200
Qingyang City	2012	-5.63718	0.393019	0.385122	0.00420994	10.0809	4.40349	0.00342094	3.52636	0	9.68227	621000
Yinchuan City	2012	-2.78882	0.699574	0.77691	0.00421407	10.9425	5.41876	0.0021649	4.89784	0	8.50212	640100
Shizuishan City	2012	-3.03059	0.696952	0.462943	0.00607863	10.9253	4.93409	0.00377196	3.68888	0	8.65499	640200
Beijing	2013	-3.03319	-3.31231	3.4431	0.0041001	11.4482	7.14494	0.0271017	9.62661	0	10.5396	110000
Tianjin City	2013	-1.96974	-0.451593	0.948855	0.00286922	11.5049	7.10295	0.0726085	8.25479	0	11.0304	120000
Shijiazhuang City	2013	-1.85939	-0.0918723	0.854257	0.00497512	10.7421	6.49737	0.012499	6.18002	0	10.0849	130100
Tangshan City	2013	-1.61388	0.487938	0.549744	0.00403769	11.2714	6.34054	0.0136918	5.56834	0	11.9289	130200
Qinhuangdao City	2013	-2.92505	0.30358	1.22826	0.0052883	10.5595	5.96271	0.0391626	4.72739	0	11.0125	130300
Handan	2013	-2.1456	0.370268	0.696533	0.00203634	10.3981	6.6512	0.0178977	5.0814	0	10.2577	130400
Xingtai city	2013	-2.47433	0.342126	0.605956	0.00233058	10.0015	6.37169	0.0177649	4.23411	0	8.32694	130500
Baoding City	2013	-2.62177	0.508005	0.580206	0.00435768	10.1377	6.30948	0.0132336	6.4151	0	9.31001	130600
Zhangjiakou City	2013	-2.96124	0.240542	0.938998	0.00212134	10.2867	4.80187	0.0130332	3.95124	0	14.8959	130700
Chengde City	2013	-3.28458	-0.0536131	0.633908	0.00540541	10.4901	4.48896	0.00201632	3.2581	0	9.78344	130800
Cangzhou City	2013	-3.10228	0.52571	0.714368	0.00175887	10.6167	6.26403	0.00844155	4.78749	0	13.6892	130900
Langfang City	2013	-3.34257	-0.221594	0.706464	0.00410759	10.7033	6.5282	0.0218667	4.89784	0	12.2611	131000
Hengshui City	2013	-3.52297	0.288009	0.615178	0.00308042	10.1089	6.20203	0.011723	4.30406	0	9.62946	131100
Taiyuan City	2013	-2.9772	-0.176679	1.25688	0.00477987	10.9461	6.4128	0.0242633	6.31536	0	10.874	140100
Datong City	2013	-2.62245	0.514095	1.0034	0.00612745	10.265	5.47445	0.0105456	4.3438	0	10.0355	140200
Yangquan City	2013	-3.1525	0.571312	0.704404	0.00571735	10.6929	5.71693	0.0268548	3.71357	0	7.33347	140300
Changzhi City	2013	-2.36359	0.378218	0.47285	0.00543872	10.5805	5.49656	0.0145326	4.70953	0	8.51404	140400
Jincheng City	2013	-2.89182	0.43348	0.534027	0.00513529	10.7055	5.50324	0.0170634	4.23411	0	9.83733	140500
Shuozhou City	2013	-2.94927	0.383558	0.677316	0.00628834	10.9645	5.11442	0.00931449	3.98898	0	10.2432	140600
Jinzhong City	2013	-0.958789	0.217096	0.727776	0.00622825	10.3341	5.31179	0.0111636	3.97029	0	12.704	140700
Yuncheng City	2013	-2.63602	-0.0816356	0.867418	0.00484148	9.98893	5.91098	0.00073468	4.59512	0	12.7427	140800
Xinzhou City	2013	-3.13247	0.133375	0.806039	0.00439739	9.94934	4.82426	0.00046779	3.80666	0	10.4225	140900
Linfen City	2013	-2.75412	0.321664	0.551453	0.00612171	10.2326	5.38076	0.00703127	4.12713	0	9.40202	141000
Luliang City	2013	-2.73762	-0.0864215	0.341785	0.00260203	10.3364	5.23433	0.0162796	3.61092	0	11.8102	141100
Hohhot City	2013	-2.99207	-0.361476	1.97154	0.00225225	11.4103	5.16337	0.0184573	5.15329	0	12.8702	150100
Baotou City	2013	-2.19974	0.594913	0.881658	0.00356591	11.7613	4.58913	0.0249556	4.91998	0	9.74089	150200
Wuhai City	2013	-2.93541	0.540107	0.50273	0.00351843	11.5702	5.72665	0.0130497	2.63906	0	11.2171	150300
Chifeng City	2013	-2.80773	0.408354	0.657165	0.00274402	10.5671	3.87602	0.0003677	3.82864	0	12.4988	150400
Tongliao City	2013	-2.64397	0.436384	0.483698	0.00377358	10.9539	3.95782	0.00245209	2.70805	0	10.3952	150500
Ordos City	2013	-2.26481	0.834383	0.628486	0.00381619	12.1622	3.17063	0.0250765	3.7612	0	8.17552	150600
Hulunbeir	2013	-2.94052	0.62998	0.71126	0.0042684	10.9402	2.306	0.0100306	1.94591	0	9.01743	150700
Bayannur City	2013	-3.20377	0.680706	0.432687	0.00227273	10.8266	3.24831	0.00614512	2.83321	0	8.79909	150800
Wulanchabu	2013	-3.49478	0.129629	0.60187	0.00102881	10.5695	3.6712	0.0164794	2.07944	0	13.6632	150900
Shenyang city	2013	-2.50286	-0.159165	0.848461	0.00480349	11.3284	6.4972	0.0503281	6.97448	0	11.815	210100
Dalian City	2013	-2.1802	-1.20753	0.84313	0.00460177	11.5753	6.34861	0.11021	7.5385	0	9.9281	210200
Anshan City	2013	-2.55232	0.455517	0.789861	0.00238715	11.1278	6.03215	0.0327084	5.29331	0	8.27997	210300
Fushun City	2013	-3.45488	0.36407	0.567549	0.00565885	10.9995	5.29181	0.0241016	4.38203	0	8.51994	210400
Benxi City	2013	-3.14947	0.052779	0.588235	0.00358423	11.1	5.3682	0.0267232	3.4012	0	10.4433	210500
Dandong City	2013	-3.43938	0.0975694	0.752984	0.00382166	10.6509	5.14449	0.0615982	3.85015	0	10.4133	210600
Jinzhou City	2013	-3.51951	0.2245	0.740119	0.00123326	10.6486	5.76116	0.052557	3.85015	0	11.2461	210700
Yingkou City	2013	-3.43975	0.139154	0.759484	0.0029274	11.0006	6.17757	0.0545137	4.36945	0	12.5361	210800
Fuxin City	2013	-2.9137	0.218093	0.690265	0.0015873	10.3879	5.20935	0.0206686	3.82864	0	11.8588	210900
Liaoyang City	2013	-3.24062	0.22232	0.489355	0.00415755	10.903	6.03945	0.0298573	3.3673	0	13.8959	211000
Panjin City	2013	-2.9863	0.582755	0.356857	0.00272926	11.3951	5.92407	0.0689883	3.93183	0	10.0042	211100
Tieling City	2013	-3.89274	0.0988014	0.582016	0.00365827	10.3842	5.50343	0.03339	3.80666	0	7.90532	211200
Chaoyang City	2013	-3.57471	0.415523	0.568993	0.00379075	10.3757	5.06728	0.0129952	3.33221	0	11.8416	211300
Huludao City	2013	-3.25099	0.107246	0.852665	0.00369244	10.2351	5.58765	0.051593	3.82864	0	11.6325	211400
Changchun City	2013	-3.09855	-0.229596	0.756869	0.00202802	11.0789	5.92635	0.0550204	6.2691	0	10.4462	220100
Jilin City	2013	-2.83866	0.170162	0.847853	0.0019755	10.9313	5.14822	0.0193032	4.74493	0	9.38566	220200
Siping City	2013	-3.47227	0.0394619	0.628952	0.00266059	10.4638	5.50301	0.0136771	3.71357	0	8.73696	220300
Liaoyuan City	2013	-4.37169	0.418946	0.550296	0.00402376	10.8775	5.54985	0.0221333	2.56495	0	8.69816	220400
Tonghua City	2013	-3.05424	-0.647866	0.67208	0.00322086	10.6512	5.02511	0.0210112	3.33221	0	9.14061	220500
Baishan City	2013	-4.14486	0.251245	0.534399	0.00360479	10.8538	4.31051	0.0192679	2.07944	0	8.82271	220600
Songyuan City	2013	-3.75157	0.67763	0.766625	0.00132236	10.9335	4.93944	0.0103979	2.19722	0	13.8519	220700
Baicheng City	2013	-4.34012	0.402254	0.758497	0.00521034	10.3915	4.41329	0.0111795	1.38629	0	8.47335	220800
Harbin City	2013	-3.05281	-1.73546	1.54028	0.00305588	10.8166	5.24536	0.0279587	7.2428	0	11.2396	230100
Qiqihar City	2013	-3.91652	0.249128	1.10523	0.00222816	10.0266	4.8527	0.0209371	4.93447	0	13.1584	230200
Jixi City	2013	-3.73008	0.524055	0.838048	0.00243309	10.2914	4.45385	0.0109684	3.33221	0	12.2477	230300
Hegang City	2013	-4.07445	-0.454446	0.57863	0.00207792	10.2598	4.33658	0.0116245	2.70805	0	12.3823	230400
Shuangyashan City	2013	-3.8718	0.427419	0.539944	0.00251601	10.4111	4.27643	0.00510201	3.21888	0	10.1869	230500
Daqing City	2013	-3.33753	0.694489	0.207157	0.00159585	11.8796	4.90268	0.00890108	5.21494	0	11.0876	230600
Yichun City	2013	-4.3826	-0.331434	0.993245	0.00573833	9.94201	3.73244	0.014231	1.94591	0	8.18261	230700
Jiamusi City	2013	-4.23638	0.425673	1.68279	0.0026253	10.3195	4.38065	0.0164363	3.2581	0	8.47781	230800
Qitaihe City	2013	-4.24231	0.923128	0.876215	0.00255037	10.2652	4.90455	0.00168514	3.46574	0	11.7657	230900
Mudanjiang City	2013	-3.94714	0.111274	1.04291	0.00424005	10.594	4.37408	0.00304679	3.85015	0	8.72708	231000
Heihe City	2013	-4.2595	0.170773	1.97883	0.00633029	9.99019	3.26494	0.0242497	2.48491	0	11.3133	231100
Shanghai	2013	-1.64811	-3.35309	1.67492	0.00316047	11.4227	8.22391	0.0481589	8.82849	0	10.8957	310000
Nanjing City	2013	-2.15373	-2.1724	1.2626	0.00533808	11.4931	7.12342	0.0312069	8.30992	0	13.3988	320100
Wuxi City	2013	-2.33338	-0.330125	0.882624	0.00367941	11.7107	7.26621	0.0256511	7.93128	0	12.1488	320200
Xuzhou	2013	-2.30529	0.163219	0.890052	0.00290549	10.8641	6.62512	0.0209722	6.67582	0	10.1378	320300
Changzhou City	2013	-3.02355	-0.285541	0.876187	0.00281818	11.4588	6.95935	0.0501865	7.53636	0	14.2389	320400
Suzhou City	2013	-1.41552	-0.473202	0.868896	0.00387837	11.7116	7.1366	0.041433	8.61993	0	11.0102	320500
Nantong city	2013	-2.71519	0.0372038	0.788938	0.00271869	11.156	6.80231	0.0281452	6.91274	0	14.1144	320600
Lianyungang City	2013	-3.37922	-1.57885	0.890314	0.00264901	10.6059	6.36429	0.0302079	5.03044	0	10.1802	320700
Huaian city	2013	-3.17701	0.0081902	0.91557	0.00354081	10.7225	6.15664	0.0374495	5.3845	0	13.4444	320800
Yancheng City	2013	-2.72354	-0.21872	0.825367	0.00553042	10.7819	6.05291	0.0276477	6.05209	0	10.8715	320900
Yangzhou	2013	-3.10072	0.024838	0.787634	0.0031483	11.2142	6.50009	0.0373448	6.50429	0	14.0847	321000
Zhenjiang	2013	-2.9445	-0.0051468	0.80597	0.00359389	11.442	6.70548	0.06559	7.05272	0	10.0802	321100
Taizhou City	2013	-3.18743	0.258715	0.77937	0.00265693	11.0905	6.67553	0.0272707	6.01616	0	14.6784	321200
suqian city	2013	-3.64194	-0.0876403	0.803975	0.00183609	10.4869	6.32522	0.0184934	5.0876	0	7.89075	321300
Hangzhou City	2013	-1.99246	-0.954042	1.20597	0.0045743	11.4761	6.25687	0.039208	8.14671	0	13.002	330100
Ningbo City	2013	-2.22865	0.0605965	0.831396	0.00419527	11.4327	6.66807	0.0284813	7.81642	0	13.4515	330200
Wenzhou city	2013	-3.35647	0.307015	0.929281	0.00427987	10.683	6.65814	0.00776575	6.90575	0	8.01246	330300
Jiaxing City	2013	-2.45324	-0.10385	0.732774	0.00544794	11.1358	7.06675	0.0434669	6.6733	0	10.6167	330400
Huzhou	2013	-3.09197	-0.182709	0.759932	0.00400697	11.037	6.21119	0.0363992	6.45047	0	11.7051	330500
Shaoxing City	2013	-2.36463	0.38792	0.794567	0.00408778	11.3451	6.33993	0.0126245	6.46303	0	10.5112	330600
Jinhua City	2013	-3.21034	0.441505	0.949652	0.00385418	10.9089	6.20392	0.00521874	6.35611	0	12.1467	330700
Quzhou City	2013	-2.80638	-0.71148	0.751045	0.00372055	10.624	5.6719	0.00388229	5.0876	0	8.29421	330800
Zhoushan City	2013	-4.47111	-0.0693886	1.02918	0.00314795	11.3887	6.58536	0.0139406	5.32301	0	9.17275	330900
Taizhou	2013	-2.33683	0.281507	0.939867	0.0037515	10.8658	6.46143	0.00786488	6.17587	0	8.01693	331000
Lishui City	2013	-3.54602	0.122235	0.8047	0.00557103	10.7332	4.81928	0.00806252	5.0689	0	10.6629	331100
Hefei City	2013	-3.30488	-0.375271	0.712968	0.00274833	11.0258	6.49913	0.025446	7.22037	0	11.5565	340100
Wuhu	2013	-3.26138	-1.17827	0.419691	0.0021287	10.9401	6.43258	0.0484686	6.44572	0	10.3642	340200
Bengbu	2013	-3.97447	-0.572333	0.62009	0.00210693	10.3663	6.27848	0.0622932	5.68358	0	13.6164	340300
Huainan City	2013	-2.91301	0.0305272	0.481308	0.00543408	10.4171	6.85509	0.0186608	5.56068	0	9.09067	340400
Ma'anshan City	2013	-3.05601	-0.360633	0.454743	0.00277778	10.9709	6.30817	0.0837607	6.08904	0	10.0873	340500
Huaibei City	2013	-3.62029	0.360577	0.374963	0.00126775	10.3828	6.67805	0.0404726	4.86754	0	12.867	340600
Tongling City	2013	-3.46779	-0.401404	0.361797	0.00496653	11.4187	6.43407	0.0367208	4.94876	0	13.0339	340700
Anqing City	2013	-3.85064	-0.105647	0.613662	0.00248933	10.211	5.83009	0.0197503	5.17615	0	8.45071	340800
Huangshan City	2013	-5.76874	-1.04451	0.920786	0.00388407	10.4055	4.97773	0.0333547	3.73767	0	10.0721	341000
Chuzhou City	2013	-3.5852	-0.263904	0.525283	0.00108477	10.2258	5.67363	0.0414398	5.30827	0	11.6198	341100
Fuyang City	2013	-4.13782	0.0474324	0.809199	0.00259605	9.54392	6.65744	0.00783873	5.24702	0	14.1982	341200
Suzhou City	2013	-3.74635	0.329518	0.791617	0.00181698	9.85752	6.29633	0.0298469	4.20469	0	11.4178	341300
Lu'an City	2013	-4.30625	0.423215	0.684344	0.00339982	9.78299	5.75687	0.0186594	4.8828	0	10.9363	341500
Bozhou City	2013	-4.52995	0.153253	0.862333	0.00319625	9.69311	6.36811	0.0374487	4.18966	0	10.693	341600
Chizhou City	2013	-4.3223	-0.155721	0.75041	0.00325556	10.4003	5.13586	0.0351523	4.06044	0	12.1102	341700
xuancheng city	2013	-3.61266	-0.64475	0.63235	0.00329326	10.3946	5.33315	0.0421543	4.8828	0	12.8609	341800
Fuzhou City	2013	-3.04116	0.102405	1.00439	0.00305752	11.069	6.32467	0.0189553	6.62141	0	12.3972	350100
Xiamen City	2013	-2.57371	-0.176879	1.0854	0.00294497	11.3158	7.7565	0.0381282	6.64249	0	9.89165	350200
Putian City	2013	-4.63149	0.0107969	0.619342	0.00359304	10.7774	6.5196	0.0139272	3.7612	0	10.6316	350300
Sanming City	2013	-2.87948	0.0996142	0.615046	0.00481295	10.9854	4.69172	0.00524504	4.06044	0	11.3784	350400
Quanzhou City	2013	-2.3713	0.484439	0.564036	0.00236481	11.0473	6.62627	0.0165292	6.48463	0	10.6364	350500
Zhangzhou City	2013	-2.52881	0.0391066	0.731667	0.00348675	10.7377	5.95766	0.0262172	5.33754	0	7.61238	350600
Nanping City	2013	-3.62111	-0.237562	0.764192	0.00652819	10.6549	4.59756	0.00588759	4.07754	0	10.3784	350700
Longyan City	2013	-3.65888	0.285053	0.63562	0.00408893	10.9708	4.89407	0.00900737	5.0814	0	10.7374	350800
Ningde City	2013	-4.38959	-0.551435	0.61745	0.0038221	10.6734	5.36222	0.00722345	4.20469	0	10.1645	350900
Nanchang City	2013	-3.10957	0.0724951	0.717866	0.00365965	11.0751	6.54861	0.0550928	5.97381	0	11.1514	360100
Jingdezhen City	2013	-3.545	0.18928	0.583905	0.00587935	10.6524	5.7227	0.0127976	2.70805	0	12.2689	360200
Pingxiang City	2013	-3.04141	0.200211	0.566397	0.00392559	10.6579	6.19444	0.019793	3.85015	0	14.9768	360300
Jiujiang City	2013	-2.65637	0.0894722	0.638374	0.00416404	10.4175	5.52569	0.0476524	3.97029	0	11.9925	360400
Xinyu City	2013	-3.19891	0.193533	0.622931	0.00304208	11.2252	5.87087	0.0230474	3.78419	0	12.0405	360500
Yingtan City	2013	-4.18414	0.0236275	0.469319	0.00309803	10.7733	5.78606	0.0215292	2.63906	0	8.87991	360600
Ganzhou City	2013	-2.92247	-0.0074155	0.840123	0.00602623	9.89296	5.3693	0.041022	4.2485	0	10.7557	360700
Ji'an City	2013	-3.63993	-0.271758	0.619159	0.00285261	10.0021	5.30524	0.0377477	3.89182	0	13.3094	360800
Yichun City	2013	-2.97689	0.0412366	0.532054	0.0028715	10.1389	5.68208	0.0237832	4.02535	0	13.5383	360900
Fuzhou City	2013	-3.87881	0.170023	0.589152	0.00326087	10.0656	5.36006	0.0145594	3.61092	0	10.8395	361000
Shangrao City	2013	-3.49115	0.0444319	0.690377	0.00331252	9.95935	5.67238	0.0335075	4.20469	0	12.6543	361100
Jinan City	2013	-2.8121	-0.720315	1.40856	0.00206469	11.2352	6.73864	0.015654	7.53316	0	9.4509	370100
Qingdao City	2013	-2.8424	0.32321	1.10202	0.00432826	11.4031	6.6746	0.0427623	8.11851	0	10.6588	370200
Zibo	2013	-2.04549	0.606412	0.68715	0.00428171	11.323	6.64708	0.00859562	6.09807	0	9.91707	370300
Zaozhuang City	2013	-2.94147	0.451579	0.619972	0.00282144	10.7909	6.71648	0.0053681	5.22036	0	9.49515	370400
Dongying City	2013	-3.04119	0.756531	0.38725	0.00354715	11.9492	5.54086	0.0036883	5.37528	0	8.05174	370500
City of Yantai	2013	-2.80341	0.42913	0.688572	0.00518832	11.2989	6.21858	0.0177365	6.08678	0	11.5739	370600
Weifang	2013	-2.06311	-0.397421	0.735617	0.00258213	10.7738	6.35168	0.0113631	6.45047	0	14.3953	370700
Jining City	2013	-2.33839	0.478565	0.722364	0.00267112	10.6617	6.58641	0.014699	5.93754	0	10.3401	370800
Tai'an City	2013	-3.05762	0.735479	0.850235	0.0016592	10.7759	6.62188	0.00780293	5.59471	0	11.1766	370900
Weihai	2013	-3.78613	0.188747	0.787143	0.00451282	11.4697	6.13151	0.0223757	5.01063	0	12.8267	371000
Rizhao City	2013	-2.75492	0.711753	0.745027	0.00180759	10.8609	6.28655	0.0219006	4.56435	0	9.66506	371100
Linyi City	2013	-2.61679	0.47231	0.90731	0.00385228	10.3865	6.39478	0.0115123	5.29331	0	12.5947	371300
Dezhou City	2013	-2.85538	0.430934	0.680151	0.00202143	10.6614	6.32214	0.00573584	4.99043	0	9.04744	371400
Liaocheng City	2013	-3.73234	0.386645	0.650309	0.0025959	10.5847	6.50163	0.00541034	4.99721	0	12.7856	371500
Binzhou City	2013	-2.58445	0.631125	0.758137	0.00367737	10.9344	5.98639	0.0042721	5.62402	0	11.2015	371600
Heze City	2013	-2.90142	0.532874	0.611929	0.0025152	10.0839	6.55003	0.00874293	5.06259	0	14.9834	371700
Zhengzhou City	2013	-2.56195	0.24175	0.744639	0.00251392	11.1202	7.11764	0.00659858	7.07834	0	11.5084	410100
kaifeng city	2013	-3.17778	0.263447	0.776784	0.00332364	10.2815	6.58611	0.0332076	4.31749	0	9.58021	410200
Luoyang City	2013	-2.61119	0.287731	0.594735	0.00252343	10.7657	6.07581	0.0199603	6.29527	0	10.5006	410300
Pingdingshan City	2013	-2.54372	0.504985	0.538039	0.00304383	10.364	6.43202	0.0438775	4.91998	0	11.8705	410400
Anyang City	2013	-2.65143	0.408655	0.544674	0.00251353	10.4017	6.54493	0.0180471	4.7362	0	8.1891	410500
Hebi City	2013	-3.57855	0.459389	0.257354	0.00347364	10.5585	6.60732	0.0140144	3.91202	0	10.7639	410600
Xinxiang City	2013	-2.84915	0.546267	0.554692	0.00247239	10.3465	6.49677	0.0555931	5.3845	0	13.7365	410700
Jiaozuo City	2013	-2.88776	0.277181	0.367695	0.00360144	10.7836	6.76811	0.0259814	5.1299	0	8.76148	410800
Puyang City	2013	-3.54912	0.423822	0.312481	0.00181598	10.3506	6.77304	0.0240325	4.40672	0	8.92507	410900
Xuchang City	2013	-3.45555	0.460617	0.348945	0.00454339	10.6967	6.74533	0.0213777	5.4161	0	8.29404	411000
Luohe City	2013	-4.20089	0.535718	0.290855	0.00159299	10.4324	7.06916	0.0175388	3.68888	0	9.77738	411100
Sanmenxia City	2013	-2.76246	-0.0267929	0.390592	0.00310302	10.8749	5.37049	0.0506638	3.97029	0	10.359	411200
Nanyang City	2013	-3.14552	0.25114	0.620158	0.00447033	10.1214	5.93782	0.045174	5.05625	0	12.0671	411300
Shangqiu City	2013	-3.1568	0.520261	0.659688	0.00233827	9.96147	6.51922	0.0125001	4.2485	0	10.488	411400
Xinyang City	2013	-3.90454	0.157855	0.816316	0.00287922	10.1234	5.99287	0.0111443	3.73767	0	10.5706	411500
Zhoukou City	2013	-3.40276	0.254785	0.504708	0.00161573	9.91307	6.60854	0.0165618	3.68888	0	12.4032	411600
Zhumadian City	2013	-3.45123	0.439043	0.701165	0.00288684	10	6.1402	0.0153184	4.20469	0	9.99541	411700
Wuhan	2013	-2.53643	0.0998463	0.982499	0.00380483	11.3935	7.09075	0.0127014	7.69576	0	11.7691	420100
Huangshi City	2013	-3.009	0.454155	0.497223	0.00216775	10.7418	6.28933	0.0359626	4.57471	0	11.0804	420200
Shiyan City	2013	-4.23689	0.0012573	0.713947	0.00431034	10.3747	4.9589	0.0266018	4.45435	0	10.5156	420300
Yichang City	2013	-2.65345	0.400177	0.465391	0.00118064	11.141	5.26718	0.00895927	5.5835	0	7.22483	420500
Xiangyang City	2013	-3.17744	0.388642	0.506462	0.00154603	10.8306	5.64263	0.00594068	5.58725	0	11.15	420600
Ezhou City	2013	-3.79231	0.380555	0.472834	0.00394706	10.9857	6.50698	0.0118416	2.94444	0	10.1324	420700
Jingmen City	2013	-3.48095	0.0521531	0.55285	0.00340329	10.6338	5.45338	0.0159191	4.40672	0	12.1161	420800
Xiaogan City	2013	-3.40381	0.30155	0.653229	0.00338578	10.1029	6.3449	0.0135459	4.11087	0	12.8428	420900
Jingzhou City	2013	-3.08652	-0.0221428	0.703986	0.00277392	10.058	6.0054	0.0168766	4.15888	0	10.279	421000
Huanggang City	2013	-4.04785	-0.12594	0.871933	0.00152983	9.96053	5.8875	0.00502714	4.14314	0	9.76981	421100
Xianning City	2013	-4.03345	0.236286	0.676355	0.0046398	10.4568	5.52175	0.00314013	3.63759	0	9.89649	421200
suizhou city	2013	-4.719	0.603911	0.677346	0.00129723	10.3143	5.42834	0.0175412	3.73767	0	10.671	421300
Changsha City	2013	-3.86836	0.244705	0.737586	0.00483603	11.5008	6.418	0.00821809	7.33563	0	10.4465	430100
Zhuzhou City	2013	-3.32569	0.215105	0.5324	0.00585065	10.8195	5.84725	0.0294733	6.10256	0	9.34242	430200
Xiangtan City	2013	-3.33846	0.519119	0.552092	0.00159067	10.8417	6.33471	0.0220454	5.36598	0	11.3197	430300
Hengyang City	2013	-2.88449	0.338434	0.761636	0.00363319	10.3122	6.15495	0.029943	5.09375	0	12.4307	430400
Shaoyang City	2013	-3.45056	0.214855	0.993314	0.00270803	9.67734	5.8292	0.0217813	3.8712	0	9.62663	430500
Yueyang City	2013	-2.83284	0.364125	0.616588	0.00438713	10.69	5.92228	0.00753686	4.77069	0	11.1702	430600
Changde City	2013	-3.06505	0.250564	0.760838	0.00157464	10.5801	5.75795	0.00700137	4.41884	0	6.78379	430700
Zhangjiajie City	2013	-4.48302	-0.217123	2.44685	0.00171821	10.1208	5.04084	0.0139015	2.19722	0	9.15582	430800
Yiyang City	2013	-3.28923	0.18734	0.795465	0.00826953	10.1691	5.8565	0.0113623	4.17439	0	9.23769	430900
Chenzhou City	2013	-3.18496	0.149102	0.568443	0.00320047	10.503	5.47751	0.00938449	4.52179	0	12.6513	431000
Yongzhou City	2013	-3.70014	0.075839	1.03916	0.00207979	10.0109	5.46868	0.0374489	4.12713	0	9.28591	431100
Huaihua City	2013	-3.37748	0.163428	0.957107	0.00340861	10.0298	5.18528	0.032973	3.68888	0	8.42161	431200
Loudi City	2013	-2.76405	0.238101	0.580544	0.001386	10.2729	6.1655	0.00522275	4.21951	0	13.1551	431300
Guangzhou City	2013	-2.47837	-0.259341	1.90619	0.00320189	11.6716	7.47871	0.0155808	7.96555	0	12.9302	440100
Shaoguan City	2013	-3.04299	0.326305	1.05189	0.00565347	10.4644	5.05334	0.0193149	4.59512	0	13.5574	440200
Shenzhen	2013	-3.39501	-0.935865	1.30187	0.00389747	11.8231	8.58006	0.0116226	8.6165	0	9.70528	440300
Zhuhai city	2013	-3.71958	-0.456239	0.907186	0.00452883	11.5712	6.85208	0.0233796	6.48616	0	10.4931	440400
Shan Tou	2013	-3.64572	0.254974	0.808311	0.00131861	10.2652	7.87929	0.0629296	5.09375	0	10.7215	440500
Foshan City	2013	-2.58672	0.566047	0.58301	0.00234547	11.4767	7.55691	0.00586858	6.85646	0	11.474	440600
Jiangmen	2013	-2.90597	0.482401	0.817572	0.00319586	10.695	6.16715	0.0222955	5.64191	0	9.26107	440700
Zhangjiang City	2013	-3.64816	0.384945	1.01214	0.00279467	10.2391	6.31948	0.0286117	4.23411	0	9.79198	440800
Maoming City	2013	-3.67907	0.360536	1.00024	0.00137206	10.4861	6.26887	0.00396769	4.59512	0	10.864	440900
Zhaoqing	2013	-3.19285	-0.353855	0.766842	0.00316996	10.6293	5.59745	0.00329206	4.85981	0	7.79351	441200
Huizhou	2013	-3.33306	0.390709	0.639143	0.0043225	10.9555	6.02184	0.046352	6.59851	0	12.4795	441300
Meizhou City	2013	-3.54366	0.246581	1.19392	0.00293985	9.85098	5.58246	0.0424584	4.07754	0	15.05	441400
Shanwei City	2013	-4.62626	0.130856	0.785061	0.0023068	10.0109	6.42985	0.0103143	3.7612	0	10.5455	441500
Heyuan City	2013	-4.73495	0.0512585	0.771746	0.00280112	10.0377	5.24711	0.0140658	3.8712	0	9.83973	441600
Yangjiang City	2013	-4.25962	0.334728	0.648452	0.00232215	10.6339	5.75196	0.0192408	3.2581	0	8.0653	441700
Qingyuan City	2013	-3.84447	0.167948	1.14819	0.00428104	10.2887	5.27461	0.00985776	3.7612	0	9.07804	441800
Dongguan city	2013	-2.23642	1.06284	1.17153	0.0021476	11.0776	8.14587	0.0120042	7.17242	0	8.08857	441900
Zhongshan City	2013	-3.3975	0.485789	0.757166	0.00300903	11.3278	7.48434	0.0444699	6.0845	0	12.8916	442000
Chaozhou City	2013	-4.31587	0.105782	0.66416	0.00280786	10.2673	6.75919	0.015186	3.89182	0	7.38355	445100
Jieyang City	2013	-3.78491	0.291735	0.431196	0.00452971	10.1874	7.04537	0.00802945	4.21951	0	11.4755	445200
Yunfu City	2013	-4.12168	-0.354433	0.798887	0.00328347	10.1224	5.73904	0.008524	2.94444	0	10.5625	445300
NanNing City	2013	-3.21134	-0.170437	1.20873	0.00148368	10.5769	5.7726	0.0113747	6.53379	0	11.7122	450100
Liuzhou City	2013	-3.07056	0.342441	0.451679	0.00193292	10.8671	5.32876	0.0128313	5.79606	0	11.8667	450200
Guilin City	2013	-3.62612	0.128908	0.7133	0.00398874	10.4361	5.16327	0.011272	5.62402	0	8.96439	450300
Wuzhou City	2013	-4.13195	-0.100621	0.338331	0.00447613	10.3059	5.57373	0.00188741	3.13549	0	9.77961	450400
Beihai City	2013	-4.60113	0.0752486	0.584776	0.00229234	10.7581	6.14959	0.00189368	4.52179	0	11.2509	450500
Fangchengang City	2013	-4.30183	0.219098	0.542391	0.00210285	10.9638	4.98219	0.00718275	3.3673	0	12.3596	450600
Guigang City	2013	-3.24559	-1.05955	0.916096	0.00137228	9.77807	5.98318	0.00262098	3.2581	0	11.1586	450800
Yulin City	2013	-4.35231	0.191519	0.812699	0.00371333	9.9898	6.0606	0.00170038	4.81218	0	8.83968	450900
Baise City	2013	-2.87626	0.208708	0.513659	0.00454339	10.0721	4.54118	0.00139783	3.89182	0	9.036	451000
Hezhou City	2013	-4.48892	-0.11601	0.68754	0.00322855	9.95819	5.14	0.00014731	3.21888	0	7.349	451100
Hechi City	2013	-2.53861	-0.063296	1.0805	0.00336855	9.67865	4.59371	0.00985773	3.7612	0	12.1734	451200
Laibin City	2013	-2.94244	-0.181192	0.736261	0.00260078	10.1215	5.04073	0.00886571	3.09104	0	7.91377	451300
Chongzuo City	2013	-4.26812	0.259232	0.753179	0.00190937	10.279	4.75236	0.00271777	2.77259	0	14.8401	451400
Haikou	2013	-5.83809	0.326833	2.90079	0.00324842	10.6985	6.7869	0.00485392	4.91265	0	12.8158	460100
Sanya City	2013	-8.66164	0.253342	3.38563	0.0027088	10.8292	5.95478	0.0350904	2.48491	0	11.7066	460200
Chongqing	2013	-1.17917	-0.149819	0.821563	0.00510753	10.6778	5.8698	0.0401726	7.64683	0	11.3513	500000
Chengdu City	2013	-2.99259	0.0994269	1.09388	0.00333611	11.0639	7.07016	0.0519112	8.05706	0	11.7295	510100
Zigong City	2013	-4.13108	0.0768998	0.473649	0.00316206	10.4903	6.45468	0.076342	4.52179	0	10.0932	510300
Panzhihua City	2013	-2.83209	0.582332	0.294354	0.00135716	11.0901	5.10694	0.0014101	4.77912	0	12.0593	510400
Luzhou City	2013	-3.62302	0.351425	0.439093	0.00224383	10.2031	5.84468	0.00861624	3.78419	0	10.873	510500
Deyang City	2013	-3.71406	-0.146872	0.4329	0.00320444	10.5845	6.39309	0.00287743	5.09375	0	10.7523	510600
Mianyang City	2013	-3.51283	0.100338	0.626703	0.00488455	10.3191	5.46858	0.00901345	5.24702	0	10.5813	510700
Guangyuan City	2013	-4.47569	-0.0068487	0.700686	0.00819243	9.92192	5.05059	0.010283	3.52636	0	9.24543	510800
Suining City	2013	-5.1459	0.383194	0.486227	0.00131441	10.0345	6.40808	0.00559105	4.39445	0	11.2507	510900
Neijiang City	2013	-2.95438	-0.0829551	0.35042	0.00130378	10.264	6.54007	0.00463434	3.4012	0	9.20002	511000
Leshan	2013	-3.40618	0.458569	0.436505	0.00152168	10.4269	5.57682	0.00578636	4.62497	0	11.2004	511100
Nanchong City	2013	-4.44379	0.306559	0.497492	0.00346821	9.93779	6.24309	0.00578756	3.80666	0	11.745	511300
Meishan City	2013	-3.91774	0.514969	0.456408	0.00229951	10.2721	6.03204	0.00275057	4.60517	0	11.909	511400
Yibin City	2013	-2.81026	0.476005	0.404946	0.00277971	10.312	5.81793	0.0146371	4.41884	0	11.0051	511500
Guang'an City	2013	-3.26538	0.232151	0.566247	0.00364964	10.1639	6.22959	0.00210023	3.55535	0	11.6149	511600
Dazhou City	2013	-4.19812	0.386845	0.479112	0.00256231	10.0234	5.80807	0.00304676	3.29584	0	10.9594	511700
Ya'an city	2013	-5.14671	-0.0331263	0.476514	0.00553545	10.2437	4.59354	0.00238807	3.82864	0	10.1091	511800
Bazhong City	2013	-6.25449	0.127606	0.759722	0.00216323	9.45638	5.57806	0.001694	3.3673	0	12.4735	511900
Ziyang City	2013	-5.37974	0.359422	0.41075	0.00359712	10.3234	6.11116	0.0022846	4.02535	0	13.0593	512000
Guiyang City	2013	-3.29118	0.334934	1.36151	0.00600454	10.7522	6.31866	0.00233615	6.24028	0	11.0387	520100
Liupanshui City	2013	-2.38103	0.791837	0.635791	0.00436602	10.3434	5.65786	0.01873	3.52636	0	12.8508	520200
Zunyi City	2013	-3.06645	0.533615	0.850085	0.00206218	10.1751	5.27964	0.0196801	4.94876	0	10.6746	520300
Anshun City	2013	-3.26564	0.344825	1.23878	0.00318591	9.8528	5.4955	0.00318555	3.09104	0	10.4452	520400
Kunming City	2013	-2.85558	-0.317108	1.11153	0.00414113	10.8444	5.75946	0.0116109	6.63332	0	10.6957	530100
Qujing City	2013	-2.46437	0.392145	0.544304	0.00219003	10.1502	5.36643	0.0326401	3.98898	0	11.6433	530300
Yuxi City	2013	-3.414	0.440825	0.489221	0.0059918	10.7531	5.03828	0.00225698	4.35671	0	11.4885	530400
Baoshan City	2013	-3.75196	0.54986	1.06895	0.0014652	9.7689	4.87528	0.00379153	2.19722	0	12.613	530500
Zhaotong City	2013	-3.9896	0.347497	0.593433	0.00110844	9.35045	5.50479	0.0146128	2.07944	0	8.82092	530600
Lijiang City	2013	-4.50272	0.116464	0.853389	0.00464716	9.83983	4.1349	0.00144767	2.19722	0	7.30392	530700
Pu'er City	2013	-4.45142	0.391718	0.832809	0.00976263	9.70223	4.04851	0.00995244	2.19722	0	9.84581	530800
Lincang City	2013	-3.74993	0.500097	0.62648	0.00119271	9.71372	4.66803	0.00589268	2.07944	0	13.2211	530900
Xi'an City	2013	-2.98223	-0.980274	1.20341	0.00244499	10.9592	6.73524	0.00688698	8.14816	0	9.36323	610100
Tongchuan City	2013	-4.43085	0.719909	0.395958	0.00566572	10.4788	5.43817	0.039732	1.09861	0	10.4942	610200
Baoji City	2013	-3.66722	0.509653	0.364479	0.00286221	10.6047	5.35472	0.00578262	4.33073	0	10.06	610300
Xianyang City	2013	-3.21549	0.585607	0.435609	0.00358726	10.518	6.20212	0.00280981	4.51086	0	9.40605	610400
Weinan City	2013	-2.65831	0.579766	0.542748	0.00482562	10.0939	6.0509	0.00251981	5.28827	0	6.99331	610500
Yan'an City	2013	-4.31714	1.07475	0.274678	0.00376952	11.007	4.10492	0.00230166	3.29584	0	10.3603	610600
Hanzhong City	2013	-3.886	0.398737	0.770288	0.00387691	10.1463	4.8422	0.0003672	4.64439	0	10.0044	610700
Yulin City	2013	-2.15573	-0.399192	0.363441	0.00357254	11.327	4.36529	0.00217981	3.85015	0	11.2676	610800
Ankang City	2013	-5.14154	0.271962	0.599323	0.00467946	10.0212	4.73772	0.00045649	2.30259	0	9.76014	610900
Shangluo City	2013	-4.25901	0.520032	0.643667	0.0027066	9.96728	4.82209	0.00307871	2.83321	0	9.45344	611000
Lan'Zhou City	2013	-3.07066	0.390176	1.10522	0.00355303	10.799	5.62464	0.00563349	5.89164	0	7.40794	620100
Jiayuguan City	2013	-3.51048	0.853783	0.320268	0.00168837	11.5949	4.26285	0.00074416	2.77259	0	8.17254	620200
Qingyang City	2013	-4.88077	0.652957	0.467631	0.00355672	10.203	4.41551	0.00049257	2.30259	0	10.3926	621000
Yinchuan City	2013	-2.87141	0.473563	0.791464	0.00390686	11.0225	5.45209	0.00157133	5.50939	0	8.86685	640100
Shizuishan City	2013	-2.99923	0.462548	0.472041	0.00323494	10.9731	4.97156	0.00618451	4.12713	0	8.69828	640200
Beijing	2014	-3.16854	-3.39609	3.65791	0.00545401	11.5129	7.17001	0.0260237	9.8351	1	11.1016	110000
Tianjin City	2014	-1.96354	-0.351187	0.99919	0.00392927	11.5639	7.13418	0.0736583	8.40783	1	11.5727	120000
Shijiazhuang City	2014	-1.99669	0.0043599	0.936912	0.00473597	10.799	6.69134	0.0121356	6.44731	1	10.2281	130100
Tangshan City	2014	-1.63286	0.40729	0.576104	0.00364118	11.2954	6.3533	0.0138759	5.72358	0	12.1966	130200
Qinhuangdao City	2014	-3.01449	0.115172	1.28232	0.00732936	10.5785	5.97012	0.0415522	5.07517	0	11.4319	130300
Handan	2014	-2.22328	0.328094	0.734384	0.00413305	10.4025	6.65277	0.0184479	5.2832	0	10.4867	130400
Xingtai city	2014	-2.43737	0.338653	0.76098	0.00431344	10.0327	6.36657	0.0181187	4.78749	0	8.88101	130500
Baoding City	2014	-2.6881	0.427418	0.669515	0.00603552	10.1849	6.2466	0.0122559	6.2672	0	9.77815	130600
Zhangjiakou City	2014	-2.94883	0.154498	0.927801	0.00428174	10.3268	4.78575	0.0148009	4.49981	0	15.7882	130700
Chengde City	2014	-3.17511	0.184539	0.664266	0.00555881	10.5487	4.4905	0.00683264	3.4012	0	9.88414	130800
Cangzhou City	2014	-3.05918	0.436915	0.729074	0.00194449	10.6614	6.25985	0.00670987	4.91265	0	14.521	130900
Langfang City	2014	-3.32027	-0.287886	0.884311	0.00540466	10.7874	6.55727	0.0202372	5.56452	0	12.5275	131000
Hengshui City	2014	-3.535	0.292424	0.786669	0.00551169	10.1667	6.21654	0.0115562	4.59512	0	9.78524	131100
Taiyuan City	2014	-2.97888	-0.176264	1.46175	0.00601395	10.9857	6.41946	0.0261197	6.58064	0	11.0324	140100
Datong City	2014	-2.71241	0.475816	1.12053	0.00371057	10.2958	5.47509	0.0111304	4.47734	0	10.8727	140200
Yangquan City	2014	-3.1996	0.43447	0.79773	0.00497297	10.7006	5.71707	0.0274829	3.55535	0	8.32659	140300
Changzhi City	2014	-2.38989	0.481625	0.639294	0.00407036	10.5763	5.49879	0.0158682	4.78749	0	9.18964	140400
Jincheng City	2014	-2.92462	0.377408	0.63002	0.00484966	10.7132	5.49936	0.0168518	4.27667	0	10.4023	140500
Shuozhou City	2014	-3.01446	0.577932	0.735626	0.00483279	10.9572	5.09903	0.0094357	3.85015	0	11.2106	140600
Jinzhong City	2014	-2.84704	0.274006	0.898419	0.00580742	10.3557	5.30871	0.0208163	4.18966	0	13.4386	140700
Yuncheng City	2014	-2.42239	0.178549	1.02201	0.00577145	10.0406	5.91189	0.00084713	4.47734	0	13.5823	140800
Xinzhou City	2014	-3.12907	0.268407	0.902608	0.00381971	9.98948	4.8211	0.00389876	3.46574	0	11.3651	140900
Linfen City	2014	-2.79567	0.240795	0.696484	0.00547474	10.224	5.38058	0.00754721	3.98898	0	9.69561	141000
Luliang City	2014	-2.71463	0.290166	0.508041	0.00537634	10.2737	5.1877	0.00240227	3.71357	0	12.0466	141100
Hohhot City	2014	-2.76291	-0.114905	2.26407	0.00308022	11.4717	5.16754	0.0124849	5.33754	0	13.0796	150100
Baotou City	2014	-2.30357	0.804488	0.972611	0.00277906	11.7805	4.60729	0.0188946	5.12396	0	10.215	150200
Wuhai City	2014	-2.92261	0.4645	0.564826	0.00363762	11.595	5.75463	0.00592527	2.83321	0	12.1736	150300
Chifeng City	2014	-2.68758	0.178033	0.749483	0.00312654	10.6288	3.8675	0.00072919	3.73767	0	13.1015	150400
Tongliao City	2014	-2.78689	0.874681	0.519745	0.00443184	11.0084	3.80403	0.0007208	3.33221	0	11.0742	150500
Ordos City	2014	-2.35614	0.60073	0.67883	0.00252419	12.2068	3.15087	0.0255109	4.39445	0	8.56905	150600
Hulunbeir	2014	-2.88255	0.458259	0.816367	0.00291999	11.0046	2.3037	0.00241252	2.83321	0	9.85029	150700
Bayannur City	2014	-3.11057	0.876575	0.461636	0.00488281	10.8565	3.24542	0.00710928	2.70805	0	9.20247	150800
Wulanchabu	2014	-3.39411	0.362108	0.706533	0.00226721	10.6247	3.6628	0.0137912	2.30259	0	13.8599	150900
Shenyang city	2014	-2.45296	-0.114193	0.912791	0.00460299	11.36	6.46651	0.0196691	7.1333	0	12.3312	210100
Dalian City	2014	-1.91538	-1.44042	0.950932	0.00478228	11.6077	6.3168	0.112321	7.0579	1	10.7306	210200
Anshan City	2014	-2.54615	0.404087	0.869066	0.00213137	11.1104	5.95474	0.0409205	5.57595	0	8.80655	210300
Fushun City	2014	-3.32194	0.289685	0.707497	0.00430622	11.0216	5.22092	0.0171856	4.5326	0	9.36367	210400
Benxi City	2014	-2.99984	-0.003544	0.72573	0.00201532	11.1255	5.32373	0.0314977	2.89037	1	11.295	210500
Dandong City	2014	-3.56592	0.160359	0.911175	0.00202634	10.6523	5.0635	0.0436331	4.33073	0	11.2476	210600
Jinzhou City	2014	-3.52788	-0.0895345	0.836638	0.00296359	10.6979	5.7259	0.0564741	4.41884	0	11.5579	210700
Yingkou City	2014	-3.20954	0.325229	0.847761	0.00191245	11.0546	6.1451	0.0556519	4.3438	0	12.9723	210800
Fuxin City	2014	-2.8175	0.0328808	0.796599	0.00226603	10.4306	5.15196	0.0254308	3.89182	0	12.1103	210900
Liaoyang City	2014	-3.20904	0.125323	0.608748	0.00275862	10.9115	5.96855	0.0363111	3.71357	0	14.4021	211000
Panjin City	2014	-3.33313	0.579046	0.608642	0.00355951	11.4144	5.86929	0.0352662	4.17439	0	10.5476	211100
Tieling City	2014	-4.16036	0.0877604	0.825618	0.00220859	10.3909	5.3236	0.0395703	3.80666	0	7.98	211200
Chaoyang City	2014	-3.51592	0.366375	0.841438	0.0034779	10.4157	5.01798	0.0154698	3.91202	0	12.0489	211300
Huludao City	2014	-3.36999	0.139919	0.960045	0.00391591	10.2407	5.51047	0.0474861	3.68888	0	11.6596	211400
Changchun City	2014	-3.10829	-0.0907179	0.78071	0.00130792	11.1689	5.90246	0.0574982	6.42811	0	10.6984	220100
Jilin City	2014	-2.78778	0.142605	0.908626	0.00236593	10.925	5.04076	0.0241522	5.10595	0	10.0179	220200
Siping City	2014	-3.43713	0.0599377	0.642208	0.00257069	10.516	5.45084	0.0154257	3.89182	0	9.11789	220300
Liaoyuan City	2014	-4.16955	0.356833	0.564585	0.00459832	10.9414	5.4716	0.0234229	2.07944	0	9.42729	220400
Tonghua City	2014	-3.08714	-0.255635	0.723135	0.00332924	10.7228	4.95832	0.00493942	2.3979	0	9.73643	220500
Baishan City	2014	-4.25016	0.230005	0.542485	0.00389779	10.8837	4.28189	0.0217945	2.99573	0	9.40169	220600
Songyuan City	2014	-3.76824	0.573933	0.815057	0.00183636	10.9485	4.89112	0.0120335	3.04452	0	14.5543	220700
Baicheng City	2014	-4.3897	0.373465	0.792339	0.00471476	10.4512	4.34125	0.0127143	2.56495	0	8.77869	220800
Harbin City	2014	-2.96452	-0.0544139	1.64202	0.00236314	10.8944	5.22998	0.0312889	7.51534	1	11.3278	230100
Qiqihar City	2014	-4.11027	0.33641	1.3191	0.00252623	10.0475	4.81443	0.0242602	5.11199	0	13.2173	230200
Jixi City	2014	-4.01487	0.317193	1.20571	0.00153335	10.2357	4.40846	0.012018	3.2581	0	12.426	230300
Hegang City	2014	-4.16109	0.597148	1.04589	0.00135972	10.0922	4.29441	0.0165651	2.30259	0	12.7918	230400
Shuangyashan City	2014	-3.88044	0.38828	1.37118	0.00265322	10.2738	4.19033	0.00378745	3.17805	0	11.0278	230500
Daqing City	2014	-3.54477	0.695961	0.261618	0.00542986	11.8949	4.87637	0.0102396	5.22036	1	11.6769	230600
Yichun City	2014	-4.42267	0.0930393	1.48637	0.00543864	9.94679	3.62099	0.00227349	2.3979	0	8.41006	230700
Jiamusi City	2014	-4.43049	0.321057	1.95879	0.00187617	10.4001	4.26645	0.0184365	3.17805	0	9.24934	230800
Qitaihe City	2014	-4.35905	0.603307	1.09929	0.00314589	10.1315	4.92064	0.0033242	2.63906	0	12.4049	230900
Mudanjiang City	2014	-4.06144	0.225504	1.25518	0.00231788	10.6641	4.33175	0.0241453	3.52636	0	9.52478	231000
Heihe City	2014	-4.35678	0.12282	2.22747	0.00380491	10.1158	3.21757	0.0190861	2.94444	0	11.9103	231100
Shanghai	2014	-1.66994	-2.10342	1.87017	0.00507082	11.4863	8.24741	0.047327	8.93906	1	11.3945	310000
Nanjing City	2014	-2.23318	-2.03927	1.37512	0.0050813	11.5857	7.12702	0.0229061	8.48982	1	13.8325	320100
Wuxi City	2014	-2.33409	-0.416074	0.969551	0.00406568	11.7471	7.24643	0.0217334	8.07434	0	13.1272	320200
Xuzhou	2014	-2.52205	0.10433	0.999116	0.00341807	10.9622	6.59551	0.0205065	6.75925	0	10.6495	320300
Changzhou City	2014	-2.87232	-0.200478	0.978018	0.00492958	11.5562	6.97887	0.0301771	7.74544	0	14.5162	320400
Suzhou City	2014	-1.46252	-0.456847	0.96686	0.00377986	11.7747	7.10943	0.0362298	8.77956	1	11.2613	320500
Nantong city	2014	-2.6658	0.0186131	0.889246	0.00378191	11.2575	6.5393	0.0250348	6.95368	0	14.7247	320600
Lianyungang City	2014	-3.22935	-0.284438	0.915157	0.00225734	10.6982	6.36829	0.0298078	5.35659	0	11.1116	320700
Huaian city	2014	-3.20098	-0.0368692	0.996609	0.00369113	10.8344	6.17899	0.0299742	5.96358	0	13.8916	320800
Yancheng City	2014	-2.68621	-0.259382	0.87734	0.00317763	10.8802	6.05565	0.0167653	6.28972	0	10.8785	320900
Yangzhou	2014	-3.16873	0.0029999	0.840392	0.00357754	11.3224	6.52032	0.0230423	6.71538	0	14.4658	321000
Zhenjiang	2014	-3.03377	-0.0138947	0.919641	0.00426242	11.5391	6.71551	0.0244487	7.12044	1	10.7703	321100
Taizhou City	2014	-3.14054	0.166178	0.862589	0.00535356	11.1942	6.68606	0.0171119	6.36303	0	15.5671	321200
suqian city	2014	-3.67609	-0.0999047	0.804717	0.00126422	10.5957	6.33996	0.0211421	5.6058	0	7.96423	321300
Hangzhou City	2014	-2.04577	-0.948887	1.32272	0.00714952	11.5503	6.28105	0.0422483	8.2845	0	13.0201	330100
Ningbo City	2014	-2.36904	-0.0867979	0.842639	0.00449294	11.4964	6.66976	0.032475	7.70211	0	14.4128	330200
Wenzhou city	2014	-3.46955	0.162075	1.0619	0.00304208	10.7604	6.62929	0.00760065	7.09008	0	8.25427	330300
Jiaxing City	2014	-2.44495	-0.0830603	0.768577	0.00259378	11.2045	7.06113	0.0457078	6.78332	0	11.3917	330400
Huzhou	2014	-3.13402	-0.202887	0.837314	0.00513225	11.1112	6.21907	0.0308943	6.8533	0	11.7438	330500
Shaoxing City	2014	-2.33637	0.207537	0.839468	0.00299608	11.3637	6.39393	0.0096622	6.72263	0	10.972	330600
Jinhua City	2014	-3.27648	0.200629	1.03509	0.00328048	10.9862	6.20754	0.00532814	6.57925	1	12.2276	330700
Quzhou City	2014	-2.84409	-0.183287	0.847366	0.00697099	10.686	5.66375	0.00385933	5.51343	0	8.56918	330800
Zhoushan City	2014	-4.54264	-1.71969	1.14992	0.00183234	11.3935	6.66728	0.0120725	5.64897	0	9.83824	330900
Taizhou	2014	-3.50648	0.245093	1.0088	0.00336443	10.9368	6.46204	0.00502184	6.43133	0	8.97432	331000
Lishui City	2014	-3.58107	-0.0393976	0.905138	0.0079319	10.8089	4.81165	0.0104136	5.24175	0	11.51	331100
Hefei City	2014	-3.07771	-0.566791	0.72181	0.00197824	11.1227	6.50536	0.0258583	7.68018	0	12.4681	340100
Wuhu	2014	-3.44318	-1.49287	0.484744	0.00240922	11.0672	6.3944	0.053261	6.76964	1	10.7282	340200
Bengbu	2014	-4.14196	-0.381842	0.628131	0.00281532	10.4785	6.29945	0.0666736	5.98645	0	14.5496	340300
Huainan City	2014	-2.92106	0.133348	0.588297	0.00506724	10.4151	6.81961	0.0156316	5.68358	0	9.26701	340400
Ma'anshan City	2014	-2.93087	-0.240906	0.511389	0.00378329	11.0036	6.30612	0.0811213	6.14204	0	10.2102	340500
Huaibei City	2014	-3.62462	0.216113	0.456481	0.00107991	10.4723	6.66512	0.0439955	4.74493	0	13.1003	340600
Tongling City	2014	-3.49375	-0.895173	0.378614	0.00478604	11.4845	6.41943	0.0167808	5.07517	0	13.8369	340700
Anqing City	2014	-3.85498	-0.206621	0.634761	0.00362938	10.2684	5.85236	0.0106021	5.29331	1	9.32215	340800
Huangshan City	2014	-5.77191	-0.773375	0.93264	0.00244285	10.5269	4.93177	0.0337006	4.3438	0	10.6622	341000
Chuzhou City	2014	-3.59274	-0.4559	0.536181	0.00210812	10.3275	5.68354	0.0466936	5.9162	0	12.3686	341100
Fuyang City	2014	-3.53129	0.244644	0.807257	0.00110457	9.6358	6.67803	0.00850071	5.40268	0	14.2664	341200
Suzhou City	2014	-3.73464	0.260103	0.84144	0.00056296	9.94727	6.30844	0.0317442	4.97673	0	12.373	341300
Lu'an City	2014	-4.1021	-0.220837	0.692859	0.00264797	9.86324	5.73664	0.0197181	5.3033	0	11.193	341500
Bozhou City	2014	-4.32906	0.192185	0.976432	0.00272294	9.78521	6.36922	0.0414742	4.35671	0	11.4863	341600
Chizhou City	2014	-4.10187	0.0474833	0.840051	0.00221239	10.4987	5.14975	0.0359257	4.83628	0	12.8713	341700
xuancheng city	2014	-3.79022	-0.898917	0.695525	0.00340892	10.4836	5.34043	0.0461703	5.44242	0	12.9616	341800
Fuzhou City	2014	-3.07471	0.0992606	1.02088	0.00473395	11.1562	6.3372	0.0183696	6.71538	1	13.0391	350100
Xiamen City	2014	-2.58053	-0.827249	1.22551	0.00260999	11.3717	7.78185	0.0369687	6.88038	1	10.0047	350200
Putian City	2014	-4.52057	-0.538083	0.606239	0.00314575	10.876	6.53304	0.0139357	3.95124	0	11.3755	350300
Sanming City	2014	-2.88181	-0.0019482	0.617451	0.00620018	11.0758	4.69407	0.00531472	4.81218	0	12.214	350400
Quanzhou City	2014	-2.28986	0.394152	0.565021	0.00348259	11.131	6.63673	0.0159514	6.54247	1	11.1518	350500
Zhangzhou City	2014	-2.5507	0.329647	0.728149	0.00469307	10.8334	5.95045	0.0247933	5.15906	0	7.80733	350600
Nanping City	2014	-3.60206	-0.279417	0.767626	0.00714286	10.7588	4.60213	0.00597781	4.29046	0	10.767	350700
Longyan City	2014	-3.71474	0.0719248	0.635893	0.00358066	11.0464	4.90973	0.00912056	5.17615	0	10.8365	350800
Ningde City	2014	-4.41688	0.204025	0.612519	0.00491449	10.7866	5.35419	0.00779183	4.3438	0	10.6517	350900
Nanchang City	2014	-3.21613	-0.35204	0.73777	0.00340265	11.1616	6.557	0.0538039	6.2691	1	11.5875	360100
Jingdezhen City	2014	-3.47566	0.151972	0.592427	0.00258641	10.7241	5.73273	0.0128977	3.17805	0	12.8557	360200
Pingxiang City	2014	-3.06413	0.0964568	0.581411	0.00365519	10.7335	6.19897	0.0198848	4.38203	0	15.6797	360300
Jiujiang City	2014	-2.72668	-0.0088108	0.668233	0.00238202	10.5213	5.52744	0.0500201	4.52179	0	12.9378	360400
Xinyu City	2014	-3.1722	0.159517	0.625	0.00366502	11.261	5.89837	0.0235712	4.45435	0	12.4204	360500
Yingtan City	2014	-4.17839	-0.154264	0.486691	0.00507805	10.8782	5.77341	0.0218154	4.15888	0	9.41972	360600
Ganzhou City	2014	-2.88506	-0.100908	0.85071	0.00366371	9.98544	5.37203	0.0406995	5.14749	0	11.3733	360700
Ji'an City	2014	-3.69273	-0.327157	0.636577	0.00463883	10.1459	5.26148	0.0388461	4.3438	0	13.332	360800
Yichun City	2014	-2.9937	-0.0262423	0.575175	0.00679647	10.2315	5.68305	0.023907	5.0689	0	13.6986	360900
Fuzhou City	2014	-4.02019	0.0524035	0.613491	0.00455322	10.1704	5.35257	0.0148672	3.95124	0	11.1719	361000
Shangrao City	2014	-3.47045	-0.0912936	0.716219	0.0044739	10.0528	5.67991	0.0332349	4.65396	1	13.0101	361100
Jinan City	2014	-2.85919	-0.83618	1.42332	0.00297418	11.3151	6.77916	0.0152683	7.70165	0	9.93918	370100
Qingdao City	2014	-2.85734	-0.808096	1.14433	0.00356391	11.4776	6.68234	0.0429555	8.25166	1	11.2915	370200
Zibo	2014	-2.07306	0.509001	0.73068	0.00470662	11.3797	6.64873	0.00829161	6.37161	1	10.4032	370300
Zaozhuang City	2014	-2.94739	0.32604	0.703295	0.00318866	10.8569	6.72876	0.00324189	5.39816	0	9.5377	370400
Dongying City	2014	-3.16177	0.457588	0.450751	0.00419367	12.0075	5.53651	0.00384993	5.67332	0	8.68789	370500
City of Yantai	2014	-2.84918	0.339911	0.753303	0.00248921	11.3597	6.22464	0.0180968	6.37161	0	12.492	370600
Weifang	2014	-2.0835	-0.432378	0.780555	0.00365575	10.8557	6.34924	0.115209	6.632	0	14.4039	370700
Jining City	2014	-2.38678	0.478324	0.806603	0.00390992	10.741	6.58891	0.0143234	6.08678	0	11.0727	370800
Tai'an City	2014	-3.0866	0.625343	0.917489	0.00257164	10.894	6.57677	0.00844944	5.62762	0	11.2255	370900
Weihai	2014	-3.8744	0.0967585	0.906301	0.00497601	11.5068	6.18268	0.0222729	5.51745	1	13.8173	371000
Rizhao City	2014	-3.07111	0.491459	0.813778	0.00385943	10.9393	6.27998	0.0218273	4.7362	0	10.1342	371100
Linyi City	2014	-2.57299	0.438582	0.958216	0.00443971	10.464	6.38479	0.0054676	5.60947	1	13.1618	371300
Dezhou City	2014	-2.94884	0.505065	0.780362	0.00726612	10.7286	6.30836	0.00585259	5.53733	0	9.43974	371400
Liaocheng City	2014	-2.84816	0.474189	0.695141	0.00161212	10.6568	6.49123	0.00370257	5.23644	0	13.5227	371500
Binzhou City	2014	-2.23441	0.503437	0.803777	0.00284402	10.9947	5.98073	0.00259347	5.20949	0	11.7758	371600
Heze City	2014	-2.85387	0.494798	0.647443	0.00301724	10.1829	6.53857	0.0103166	4.89035	0	15.8917	371700
Zhengzhou City	2014	-2.36148	0.154595	0.901088	0.0034647	11.1981	7.12845	0.00603669	7.23778	1	12.1499	410100
kaifeng city	2014	-3.14797	0.23115	0.78015	0.00400172	10.3876	6.6002	0.0328882	4.48864	0	9.58047	410200
Luoyang City	2014	-2.72523	0.221073	0.819855	0.00372226	10.808	6.07821	0.0204637	6.50279	1	11.4211	410300
Pingdingshan City	2014	-2.66437	0.527261	0.671631	0.00328407	10.4047	6.44438	0.0450559	5.17048	0	12.6814	410400
Anyang City	2014	-2.5051	0.369904	0.691176	0.00347947	10.4691	6.53985	0.0136862	4.64439	0	8.40341	410500
Hebi City	2014	-3.60245	0.400541	0.346297	0.0062812	10.6584	6.59957	0.0146796	3.97029	0	11.4196	410600
Xinxiang City	2014	-2.66819	0.48649	0.55742	0.00327493	10.4252	6.48733	0.0601087	5.52545	0	14.0263	410700
Jiaozuo City	2014	-2.84369	0.342934	0.498058	0.00367354	10.8671	6.76184	0.0278471	5.31812	0	8.79642	410800
Puyang City	2014	-3.60941	0.3721	0.513042	0.00284532	10.4601	6.75438	0.0242529	4.54329	0	9.26906	410900
Xuchang City	2014	-3.53378	0.3644	0.500165	0.00434584	10.7887	6.76257	0.023861	5.826	0	8.93679	411000
Luohe City	2014	-4.30628	0.524097	0.387694	0.00245399	10.5097	6.86001	0.0175693	3.2581	0	9.99315	411100
Sanmenxia City	2014	-2.75609	-0.278394	0.455854	0.00228595	10.9198	5.36506	0.0514713	4.33073	0	11.2097	411200
Nanyang City	2014	-3.09062	0.295679	0.773763	0.00520208	10.1906	5.93678	0.0473743	5.65249	0	12.9997	411300
Shangqiu City	2014	-3.58827	0.554948	0.798523	0.00322716	10.0587	6.52056	0.0144905	4.58497	0	10.9573	411400
Xinyang City	2014	-3.90303	0.155522	0.804766	0.0044596	10.2216	5.83134	0.0111748	3.66356	0	10.7441	411500
Zhoukou City	2014	-3.30892	0.28567	0.493401	0.00300472	10.028	6.60025	0.0167086	3.82864	0	12.4551	411600
Zhumadian City	2014	-3.48755	0.337494	0.851646	0.00287265	10.1048	6.12777	0.013836	4.30406	0	10.2826	411700
Wuhan	2014	-2.52466	-0.320184	1.03093	0.00497306	11.4927	7.08932	0.0128485	7.97384	1	12.039	420100
Huangshi City	2014	-3.07396	0.415796	0.539161	0.00626613	10.8157	6.28031	0.0377967	4.8828	0	11.7314	420200
Shiyan City	2014	-4.31496	0.0537901	0.720331	0.00559528	10.4802	4.95884	0.027713	4.57471	0	11.5053	420300
Yichang City	2014	-3.00627	0.256488	0.496881	0.00340768	11.2433	5.27057	0.00922774	6.00881	0	7.37165	420500
Xiangyang City	2014	-3.27077	-0.0931663	0.511531	0.00393701	10.9317	5.64774	0.00610646	5.65948	0	11.9862	420600
Ezhou City	2014	-3.76575	0.474996	0.487015	0.00501203	11.0799	6.49864	0.0111735	3.04452	0	10.7962	420700
Jingmen City	2014	-3.48095	-0.0063459	0.574661	0.00307247	10.7228	5.45036	0.0188624	3.95124	0	12.5582	420800
Xiaogan City	2014	-3.47501	-0.182301	0.659666	0.00433452	10.2361	6.30104	0.0138481	4.52179	0	13.05	420900
Jingzhou City	2014	-3.07971	-0.0907489	0.718518	0.00376987	10.1571	6.00983	0.0140778	4.11087	0	10.9817	421000
Huanggang City	2014	-4.11604	-0.0648027	0.880259	0.00265151	10.0488	5.88999	0.00505968	4.45435	0	10.0967	421100
Xianning City	2014	-4.13168	0.158634	0.662148	0.005002	10.5654	5.5415	0.00365669	4.04305	0	10.4438	421200
suizhou city	2014	-4.78209	0.575339	0.69253	0.00242131	10.409	5.42247	0.00374417	3.7612	0	10.9836	421300
Changsha City	2014	-3.86677	0.198045	0.771402	0.00451508	11.5869	6.42158	0.00845146	7.64731	1	10.7048	430100
Zhuzhou City	2014	-3.44765	0.0606919	0.557731	0.00336597	10.9104	5.85857	0.0311449	6.4151	1	9.43509	430200
Xiangtan City	2014	-3.32264	-0.16734	0.612145	0.00342199	10.9325	6.32854	0.0234128	5.69373	1	12.3082	430300
Hengyang City	2014	-2.96307	0.255368	0.819174	0.00196657	10.4023	6.1644	0.0323791	4.99721	0	12.5247	430400
Shaoyang City	2014	-3.64689	0.177346	1.05634	0.0023753	9.76984	5.84683	0.0230479	3.89182	0	10.6141	430500
Yueyang City	2014	-2.97852	0.210494	0.655838	0.00441276	10.7761	5.9279	0.00896804	4.75359	0	11.5833	430600
Changde City	2014	-3.12339	0.296802	0.816579	0.00280937	10.6739	5.72898	0.00757178	4.61512	0	7.26692	430700
Zhangjiajie City	2014	-4.37238	-0.203361	2.63636	0.00313824	10.2055	5.07067	0.0148115	3.4012	0	9.2861	430800
Yiyang City	2014	-3.35203	0.145033	0.851238	0.00418911	10.261	5.87409	0.0121297	4.44265	0	9.94124	430900
Chenzhou City	2014	-3.17743	0.147271	0.592991	0.00200568	10.5966	5.48911	0.010204	4.82831	0	12.9962	431000
Yongzhou City	2014	-3.75499	0.0634779	1.0758	0.00168114	10.098	5.48334	0.0385947	4.43082	0	9.80593	431100
Huaihua City	2014	-3.32305	0.100164	0.958543	0.00288046	10.101	5.16287	0.0354118	3.80666	0	9.17716	431200
Loudi City	2014	-2.86854	0.276241	0.598692	0.00182949	10.358	6.16101	0.00566888	4.43082	0	13.5175	431300
Guangzhou City	2014	-2.62422	-0.0945758	1.94891	0.00341705	11.7635	7.46692	0.0147996	8.19974	1	13.8585	440100
Shaoguan City	2014	-3.19328	-0.245769	1.15434	0.00412221	10.5555	5.05973	0.0187692	4.09434	0	13.8987	440200
Shenzhen	2014	-3.38883	-0.0981952	1.34813	0.00466853	11.915	8.58672	0.0105106	8.64506	1	10.427	440300
Zhuhai city	2014	-3.80428	-0.902527	0.942312	0.00301255	11.666	6.83452	0.022273	6.51915	0	11.4237	440400
Shan Tou	2014	-3.65942	0.527963	0.798062	0.00338357	10.3482	7.88812	0.0634972	4.79579	0	11.3427	440500
Foshan City	2014	-2.58231	0.770435	0.587969	0.00414708	11.529	7.56433	0.00637175	7.19519	0	12.159	440600
Jiangmen	2014	-2.70781	0.0661736	0.87421	0.00254931	10.7415	6.16102	0.0219134	5.96871	0	10.2029	440700
Zhangjiang City	2014	-3.64848	0.269187	1.04624	0.00675562	10.3552	6.29557	0.0251692	4.11087	0	9.81115	440800
Maoming City	2014	-3.53456	0.261859	1.03614	0.00254925	10.5701	6.26865	0.00408438	4.47734	0	11.6465	440900
Zhaoqing	2014	-3.17794	-0.70852	0.704659	0.00329218	10.7319	5.60051	0.0040708	4.7185	0	7.94679	441200
Huizhou	2014	-3.33106	-0.0552567	0.684936	0.00427789	11.0613	6.02929	0.0443652	6.94409	0	12.9526	441300
Meizhou City	2014	-3.55964	0.18268	1.1517	0.00485987	9.92959	5.60575	0.0402288	5.53339	0	15.5666	441400
Shanwei City	2014	-4.65118	-0.0986221	0.822251	0.00113529	10.0828	6.42312	0.0101966	2.63906	0	10.7221	441500
Heyuan City	2014	-4.7434	-0.338432	0.882116	0.00496853	10.1349	5.27231	0.0139432	4.04305	0	10.5286	441600
Yangjiang City	2014	-3.95892	0.395411	0.73808	0.00304945	10.7566	5.74593	0.0180611	3.3673	0	9.01869	441700
Qingyuan City	2014	-3.67374	0.209089	1.07287	0.0034379	10.357	5.29777	0.00615813	3.95124	0	9.67415	441800
Dongguan city	2014	-2.14391	1.08273	1.09745	0.00524003	11.1649	8.12744	0.0116608	7.29029	0	8.80016	441900
Zhongshan City	2014	-3.46778	0.0377612	0.76578	0.0032967	11.3928	7.48681	0.047284	6.47543	1	13.4072	442000
Chaozhou City	2014	-4.36885	-1.42836	0.693416	0.00393771	10.3514	6.76085	0.0148071	3.80666	0	7.80776	445100
Jieyang City	2014	-3.89056	0.348956	0.478353	0.00948905	10.2955	7.04569	0.00788605	3.61092	0	12.2663	445200
Yunfu City	2014	-4.11046	-0.534478	0.78803	0.00297992	10.2129	5.74613	0.00823796	3.3673	0	11.3746	445300
NanNing City	2014	-3.24592	-0.0463915	1.22038	0.00277301	10.676	5.78949	0.00983225	6.89264	0	12.5829	450100
Liuzhou City	2014	-3.04779	0.405665	0.562847	0.00203344	10.9517	5.33833	0.00491212	6.34564	0	11.8986	450200
Guilin City	2014	-3.69842	0.152892	0.738543	0.00414106	10.5264	5.17009	0.00277627	6.00881	0	9.87974	450300
Wuzhou City	2014	-4.16005	-0.105113	0.463161	0.00327205	10.3512	5.59959	0.00486851	3.58352	0	10.6535	450400
Beihai City	2014	-4.60749	0.124202	0.550282	0.00264589	10.8894	6.17078	0.0006216	4.69135	0	11.3315	450500
Fangchengang City	2014	-3.92768	0.0291548	0.522236	0.0020202	11.085	4.97562	0.0106882	4.18966	0	12.9637	450600
Guigang City	2014	-3.66127	0.251142	0.980208	0.0038176	9.8524	5.99081	0.00243019	3.95124	0	12.1261	450800
Yulin City	2014	-4.33961	0.286952	0.847166	0.00363358	10.0768	6.08657	0.00167719	4.68213	0	9.7218	450900
Baise City	2014	-2.87586	0.133837	0.549457	0.00500357	10.1584	4.58755	0.00135819	4.20469	0	9.36666	451000
Hezhou City	2014	-4.52829	-0.14773	0.824656	0.00535349	10.0144	5.1401	0.00013445	3.71357	0	7.80977	451100
Hechi City	2014	-2.79019	-0.211748	1.26106	0.00286533	9.76847	4.63287	0.012349	3.93183	0	12.3431	451200
Laibin City	2014	-3.07038	0.0559085	0.830676	0.00308642	10.1489	5.08011	0.0108386	3.85015	0	7.93453	451300
Chongzuo City	2014	-4.31457	0.205732	0.810539	0.00235606	10.3717	4.76524	0.00093787	4.04305	0	15.2803	451400
Haikou	2014	-5.89278	0.339183	3.75753	0.0013741	10.8186	6.86385	0.00598101	5.12396	0	13.0644	460100
Sanya City	2014	-8.42598	6.02e-05	3.05642	0.00311755	10.9075	5.95071	0.0185482	2.3979	0	12.019	460200
Chongqing	2014	-1.18125	-0.128437	1.02184	0.00411413	10.7758	5.89123	0.0351238	8.00803	0	11.888	500000
Chengdu City	2014	-3.01783	-0.592985	1.15146	0.00414569	11.1565	7.07745	0.0457595	8.20931	1	12.0113	510100
Zigong City	2014	-4.18044	-0.0871146	0.495866	0.00205234	10.575	6.43921	0.0534837	4.58497	0	10.6137	510300
Panzhihua City	2014	-2.87528	0.123201	0.320672	0.00215378	11.1654	5.11534	0.00126872	5.01063	1	12.5543	510400
Luzhou City	2014	-3.78975	0.317619	0.449129	0.00203515	10.2974	5.84981	0.00785364	3.93183	0	11.322	510500
Deyang City	2014	-3.62479	-0.0150355	0.454774	0.00493624	10.6711	6.38864	0.00307163	5.04986	0	11.7344	510600
Mianyang City	2014	-3.53182	-0.298844	0.654306	0.00328228	10.421	5.44895	0.00838572	5.80814	0	11.1408	510700
Guangyuan City	2014	-4.66701	-0.144043	0.742605	0.00606254	10.0041	5.05592	0.0089316	3.63759	0	9.90082	510800
Suining City	2014	-4.99803	0.334367	0.491892	0.00216263	10.1142	6.4228	0.00608153	4.48864	0	11.971	510900
Neijiang City	2014	-3.02711	0.466007	0.370099	0.0030843	10.3425	6.54018	0.00455672	3.73767	0	9.62263	511000
Leshan	2014	-3.40409	0.42034	0.488852	0.00254731	10.5221	5.54385	0.00377655	4.89035	0	11.8666	511100
Nanchong City	2014	-4.63204	0.2656	0.551485	0.00141376	10.0274	6.22845	0.00540178	3.71357	0	11.8456	511300
Meishan City	2014	-3.90619	0.426746	0.487719	0.00132832	10.3629	6.03535	0.00344384	4.47734	0	12.0265	511400
Yibin City	2014	-2.79127	0.42985	0.440316	0.00467501	10.3834	5.81901	0.0133302	4.43082	0	11.7732	511500
Guang'an City	2014	-3.69463	0.265515	0.581984	0.00282805	10.2573	6.23257	0.00214971	3.63759	0	12.0443	511600
Dazhou City	2014	-3.53614	0.229342	0.516905	0.00232755	10.1028	5.80771	0.00280022	3.8712	0	11.2496	511700
Ya'an city	2014	-5.10869	-0.707685	0.498337	0.00415203	10.3107	4.62759	0.00273328	4.04305	0	10.7016	511800
Bazhong City	2014	-6.3838	0.212844	0.788445	0.00154833	9.52923	5.5986	0.00274326	3.17805	0	12.6081	511900
Ziyang City	2014	-5.25904	0.331654	0.424719	0.0027336	10.422	6.10286	0.00279128	4.38203	0	13.6519	512000
Guiyang City	2014	-3.22961	0.29743	1.44643	0.00489502	10.9154	6.33566	0.00538199	6.72623	1	11.842	520100
Liupanshui City	2014	-2.34525	0.610693	0.705222	0.00293799	10.4976	5.67099	0.0187288	3.46574	0	13.6712	520200
Zunyi City	2014	-2.98941	0.457866	0.866943	0.00386815	10.325	5.29771	0.022973	5.31321	0	10.9644	520300
Anshun City	2014	-3.58871	0.308027	1.32767	0.00304553	10.0243	5.51608	0.00412847	3.85015	0	10.6686	520400
Kunming City	2014	-3.28135	-0.0304358	1.29513	0.00432544	10.9373	5.75011	0.0118087	6.9976	0	10.832	530100
Qujing City	2014	-2.54156	0.494305	0.595402	0.00317283	10.223	5.33408	0.0369945	4.5326	0	11.9517	530300
Yuxi City	2014	-3.24973	0.295234	0.503102	0.00409297	10.83	5.03337	0.00224247	4.41884	0	11.7376	530400
Baoshan City	2014	-3.58429	0.546775	1.06831	0.0021296	9.88155	4.87052	0.00385484	2.19722	0	13.3186	530500
Zhaotong City	2014	-4.06139	0.340222	0.632196	0.00246184	9.43188	5.47798	0.0144622	2.48491	0	9.29269	530600
Lijiang City	2014	-5.35735	-0.0382586	0.93033	0.00456704	9.9361	4.08966	0.00093359	2.63906	0	7.75364	530700
Pu'er City	2014	-4.52625	0.235044	1.02217	0.00854361	9.8213	4.04385	0.0018361	2.3979	0	10.1157	530800
Lincang City	2014	-3.86477	0.424407	0.622045	0.00697865	9.83681	4.65632	7.853e-05	1.94591	0	13.5198	530900
Xi'an City	2014	-3.12111	0.125878	1.40491	0.00314153	11.0634	6.74844	0.00858055	8.04719	0	9.59082	610100
Tongchuan City	2014	-4.29991	0.666946	0.477688	0.00540939	10.5598	5.36768	0.0413955	0	0	11.2876	610200
Baoji City	2014	-3.68698	0.407741	0.408842	0.00407268	10.6879	5.33236	0.00396296	4.76217	0	10.8447	610300
Xianyang City	2014	-3.23389	0.601864	0.439203	0.00327225	10.6447	6.18573	0.0299088	4.49981	0	9.5801	610400
Weinan City	2014	-2.66733	0.415377	0.619291	0.00336984	10.1915	6.00729	0.00306093	5.31812	0	7.60599	610500
Yan'an City	2014	-4.3491	0.878755	0.313305	0.00239675	11.0463	4.08891	0.00052441	3.61092	0	11.0234	610600
Hanzhong City	2014	-3.8165	0.395495	0.762389	0.00507522	10.2719	4.83348	0.0004999	4.12713	0	10.7479	610700
Yulin City	2014	-2.08257	0.333776	0.411197	0.00252725	11.3677	4.35022	0.00248128	4.46591	0	11.3894	610800
Ankang City	2014	-5.12349	0.310938	0.569485	0.0039507	10.1703	4.71993	0.00152755	2.77259	0	10.5931	610900
Shangluo City	2014	-4.20711	0.36727	0.62	0.00391024	10.108	4.80183	0.00267174	2.99573	0	9.56983	611000
Lan'Zhou City	2014	-3.07605	0.476327	1.3622	0.00398022	10.9109	5.63184	0.0051143	5.98645	0	7.73544	620100
Jiayuguan City	2014	-3.34859	0.422284	0.409312	0.00284562	11.5323	4.39725	0.00167144	3.04452	0	9.08701	620200
Qingyang City	2014	-5.50576	0.541825	0.478668	0.00362872	10.3118	4.40642	0.00428407	3.21888	0	11.2478	621000
Yinchuan City	2014	-3.10942	-0.84111	0.780637	0.00569291	11.0965	5.45247	0.00062853	5.40268	1	9.40114	640100
Shizuishan City	2014	-2.98549	0.448848	0.460142	0.0029703	11.0186	4.97158	0.00290369	3.04452	0	9.42433	640200
Beijing	2015	-3.41192	-3.86593	4.03495	0.00541679	11.5759	7.18299	0.0351808	9.95432	1	11.5107	110000
Tianjin City	2015	-2.12589	-0.969899	1.11958	0.00445434	11.5895	7.15887	0.0796142	8.85338	1	12.1089	120000
Shijiazhuang City	2015	-2.19587	-0.192302	1.01686	0.00426439	10.8404	6.7049	0.0130556	6.82979	1	10.8146	130100
Tangshan City	2015	-1.78386	0.552702	0.644839	0.0035061	11.2696	6.3593	0.0126963	6.10925	0	12.6279	130200
Qinhuangdao City	2015	-1.45421	0.156058	1.41051	0.0050648	10.6151	5.97469	0.042908	5.24175	0	11.8053	130300
Handan	2015	-2.51188	0.340762	0.848813	0.00659938	10.4178	6.65852	0.0162467	5.94542	0	11.3922	130400
Xingtai city	2015	-2.62969	0.318494	0.876362	0.00243744	10.0964	6.37191	0.00775532	5.32788	0	9.86627	130500
Baoding City	2015	-2.96997	0.369045	0.763695	0.00573723	10.2774	6.14263	0.00863629	6.40357	0	10.2844	130600
Zhangjiakou City	2015	-3.19863	0.140979	1.05274	0.00464074	10.3366	4.78878	0.0151973	4.77069	0	15.8023	130700
Chengde City	2015	-3.45057	0.108066	0.764731	0.00592168	10.5585	4.49256	0.00731748	4.18966	0	10.5104	130800
Cangzhou City	2015	-3.18809	0.396166	0.822912	0.00342759	10.7104	6.26889	0.00887343	5.39363	0	14.8546	130900
Langfang City	2015	-3.43096	-0.590442	1.057	0.00523256	10.9052	6.56776	0.0190368	5.73334	0	13.0436	131000
Hengshui City	2015	-3.68516	0.180481	0.866739	0.00421526	10.2235	6.21958	0.00854321	5.20949	0	9.94286	131100
Taiyuan City	2015	-3.23728	-0.139078	1.6445	0.0042886	11.0585	6.42422	0.0193707	6.61473	1	11.177	140100
Datong City	2015	-2.89659	0.356871	1.26526	0.0032568	10.3414	5.47974	0.0112964	4.63473	0	11.5754	140200
Yangquan City	2015	-3.30322	0.335781	0.973309	0.00521798	10.6617	5.72148	0.0318977	3.71357	0	8.412	140300
Changzhi City	2015	-2.64531	0.330116	0.860747	0.00391134	10.4639	5.50358	0.023515	4.81218	0	9.63415	140400
Jincheng City	2015	-2.98821	0.200305	0.719675	0.00359389	10.7143	5.50248	0.0153767	4.17439	0	10.8148	140500
Shuozhou City	2015	-3.36574	0.385857	1.08117	0.0062637	10.8446	5.10878	0.00500126	2.70805	0	11.9592	140600
Jinzhong City	2015	-2.92885	0.139541	1.05252	0.00546629	10.3557	5.31333	0.0220807	4.20469	0	14.282	140700
Yuncheng City	2015	-2.58402	0.0471217	1.22815	0.00165963	10.0125	5.91654	0.000926	4.36945	0	14.061	140800
Xinzhou City	2015	-3.0599	0.205703	1.02796	0.00363993	9.98649	4.8254	0.00391412	3.49651	0	12.3617	140900
Linfen City	2015	-3.00397	0.146009	0.899238	0.00583897	10.175	5.38567	0.00840247	4.67283	0	9.9267	141000
Luliang City	2015	-2.72065	0.192014	0.65759	0.00371236	10.1267	5.19289	0.00181693	3.91202	0	12.2885	141100
Hohhot City	2015	-3.22785	-0.478065	2.41839	0.00380276	11.5277	5.17719	0.00899267	5.55683	1	14.063	150100
Baotou City	2015	-2.36145	0.29981	1.01096	0.00327283	11.7925	4.61857	0.0137955	5.1985	0	10.4443	150200
Wuhai City	2015	-3.15722	-0.0062189	0.739344	0.0026759	11.5216	5.80674	0.00089583	2.63906	0	12.3569	150300
Chifeng City	2015	-2.84662	0.328411	0.795023	0.00243628	10.6752	3.86671	0.00286518	4.07754	0	13.7339	150400
Tongliao City	2015	-2.97343	0.400631	0.694499	0.00365602	11.0041	3.95821	0.00070986	4.75359	0	11.569	150500
Ordos City	2015	-2.35585	0.036679	0.719669	0.00363133	12.2413	3.15765	0.025503	4.54329	1	9.5338	150600
Hulunbeir	2015	-2.84874	0.427631	0.87874	0.00309654	11.053	2.30455	0.0013902	2.94444	0	10.8169	150700
Bayannur City	2015	-3.31753	0.513089	0.60193	0.00291489	10.878	3.22937	0.0107333	2.99573	0	9.43382	150800
Wulanchabu	2015	-3.44368	0.175149	0.760552	0.00215804	10.6741	3.65823	0.00272169	2.77259	0	14.1288	150900
Shenyang city	2015	-2.6669	0.181109	0.994976	0.00314663	11.3821	6.46857	0.00909069	7.37838	0	13.0079	210100
Dalian City	2015	-2.02532	-1.43767	1.17363	0.00272218	11.6144	6.31995	0.0217804	7.18992	1	11.6423	210200
Anshan City	2015	-2.6458	0.345555	0.995338	0.00187161	11.0777	5.96671	0.00255252	5.77144	1	9.0585	210300
Fushun City	2015	-3.46309	0.234331	0.881318	0.00473017	10.9784	5.21588	0.00133462	4.96284	0	9.52526	210400
Benxi City	2015	-2.94229	0.141852	0.832394	0.00358423	11.1222	5.32141	0.00528861	3.7612	1	11.605	210500
Dandong City	2015	-3.66325	-0.103245	1.05549	0.00206058	10.6177	5.0606	0.0158625	4.39445	0	12.1733	210600
Jinzhou City	2015	-3.45903	-0.0787903	0.962194	0.00289855	10.6738	5.72282	0.00412148	4.60517	0	11.5855	210700
Yingkou City	2015	-3.32242	-0.008393	0.928824	0.00132827	11.0337	6.14489	0.00209731	4.36945	0	13.7256	210800
Fuxin City	2015	-3.04031	-0.368696	1.028	0.00348432	10.2918	5.14804	0.00197852	4.11087	0	12.955	210900
Liaoyang City	2015	-3.27533	0.264568	0.681563	0.0032065	10.9273	5.95548	0.0220937	3.43399	0	15.218	211000
Panjin City	2015	-3.42742	0.428363	0.689791	0.00201083	11.3777	5.86894	0.0115255	4.52179	1	10.7629	211100
Tieling City	2015	-3.77918	0.134378	1.27493	0.0034662	10.2358	5.32115	0.0139727	3.97029	0	8.91435	211200
Chaoyang City	2015	-3.36756	0.144118	1.44287	0.00327399	10.2699	5.01326	0.00101096	4.11087	0	12.7621	211300
Huludao City	2015	-3.48863	0.100927	1.07851	0.00465026	10.2462	5.50303	0.00145333	3.89182	0	12.4463	211400
Changchun City	2015	-3.22825	0.0594582	0.871882	0.00286474	11.2026	5.90323	0.0586405	6.77651	0	11.6822	220100
Jilin City	2015	-2.86826	0.114875	0.969397	0.00044131	10.9345	5.03743	0.0272782	5.24175	0	10.0544	220200
Siping City	2015	-3.7877	-0.0193126	0.713659	0.00231414	10.5378	5.42657	0.0131344	3.55535	0	9.37195	220300
Liaoyuan City	2015	-4.26773	0.325808	0.595333	0.00214041	10.9997	5.46462	0.0252924	2.89037	0	9.84376	220400
Tonghua City	2015	-3.00445	-0.381311	0.774932	0.00528314	10.7182	4.95564	0.0268094	2.99573	0	10.3683	220500
Baishan City	2015	-4.49336	0.204532	0.598836	0.00688538	10.8806	4.27494	0.0250112	2.48491	1	9.67015	220600
Songyuan City	2015	-3.87251	0.592172	0.874064	0.00346336	10.9826	4.88238	0.0133588	2.83321	0	14.6269	220700
Baicheng City	2015	-4.52008	0.24091	0.82539	0.00691909	10.4793	4.33548	0.0141637	2.48491	0	8.95509	220800
Harbin City	2015	-3.22962	-0.0786702	1.72646	0.00182505	10.9857	5.21216	0.0324353	7.66011	1	12.0704	230100
Qiqihar City	2015	-3.42127	0.0599229	1.44427	0.0034038	10.1036	4.80761	0.0231883	5.27811	0	13.9806	230200
Jixi City	2015	-4.23244	0.0892309	1.44877	0.00152014	10.2479	4.39374	0.0169947	3.49651	0	12.4812	230300
Hegang City	2015	-4.08094	0.499354	1.16901	0.00176939	10.1259	4.28253	0.0180632	2.70805	0	13.1481	230400
Shuangyashan City	2015	-3.90458	0.523986	1.71322	0.00273598	10.2832	4.18245	0.00028754	2.83321	0	12.02	230500
Daqing City	2015	-3.6702	0.492345	0.44066	0.00137282	11.6093	4.84961	0.0153389	5.55683	1	12.0814	230600
Yichun City	2015	-4.45108	0.167017	2.05678	0.00328554	9.92398	3.61274	0.00263561	4.64439	0	8.8916	230700
Jiamusi City	2015	-4.88609	0.166917	2.04089	0.00245098	10.4651	4.2576	0.0184554	3.66356	0	9.80869	230800
Qitaihe City	2015	-4.46674	0.564992	1.2814	0.00372024	10.1195	4.92512	0.00225585	3.17805	0	12.6708	230900
Mudanjiang City	2015	-4.20828	0.247303	1.31555	0.00248852	10.7654	4.26668	0.0219935	3.58352	0	10.0131	231000
Heihe City	2015	-4.48056	0.0703618	2.40672	0.00408719	10.1877	3.20511	0.0184399	2.30259	0	12.571	231100
Shanghai	2015	-1.75642	-2.16795	2.13015	0.00414938	11.5502	8.24726	0.0457744	9.18451	1	11.7621	310000
Nanjing City	2015	-2.21779	-2.28034	1.42269	0.00432578	11.6799	7.12996	0.0213713	8.70417	1	14.7855	320100
Wuxi City	2015	-2.35046	-0.57859	0.99655	0.00223614	11.7825	7.2485	0.0234199	8.46821	0	13.8473	320200
Xuzhou	2015	-2.57508	0.0393856	1.0445	0.00338826	11.027	6.60003	0.0167216	6.80128	0	10.9501	320300
Changzhou City	2015	-2.86341	-0.292997	1.03773	0.00407332	11.6282	6.97986	0.0203287	7.91899	0	15.1511	320400
Suzhou City	2015	-1.50671	-0.649755	1.02821	0.0034965	11.8256	7.11118	0.0257731	8.88184	1	12.1768	320500
Nantong city	2015	-2.73527	-0.0167104	0.945695	0.00506329	11.3414	6.53946	0.0234632	7.16549	0	15.6094	320600
Lianyungang City	2015	-3.23994	-0.382213	0.958315	0.00215905	10.7876	6.37338	0.0230984	5.69373	0	11.3018	320700
Huaian city	2015	-3.04343	-0.148449	1.07163	0.00350151	10.9413	6.18363	0.0275486	6.16961	0	14.041	320800
Yancheng City	2015	-2.78866	-0.426317	0.921594	0.00589181	10.9733	6.05625	0.0117603	6.74052	0	11.282	320900
Yangzhou	2015	-3.18846	-0.0866612	0.876223	0.00515699	11.4036	6.52184	0.0131586	7.01031	1	14.8338	321000
Zhenjiang	2015	-3.11418	-0.121644	0.951125	0.00517491	11.6114	6.71726	0.0232154	7.25841	1	11.1163	321100
Taizhou City	2015	-3.41166	0.0552915	0.915496	0.00191612	11.2833	6.68688	0.0179996	6.54678	0	16.1288	321200
suqian city	2015	-3.75102	-0.0663748	0.811173	0.00445236	10.6886	6.34353	0.0087432	5.65249	0	8.21179	321300
Hangzhou City	2015	-2.15172	-1.1921	1.49756	0.00363877	11.6283	6.29081	0.0440897	8.58129	0	13.9509	330100
Ningbo City	2015	-2.4591	-0.262896	0.883594	0.00177274	11.5364	6.68017	0.0329555	8.08209	0	15.1128	330200
Wenzhou city	2015	-3.41445	0.028853	1.21918	0.00182122	10.8354	6.6234	0.00406373	7.42178	0	8.38566	330300
Jiaxing City	2015	-2.46155	-0.254915	0.825699	0.00273623	11.2496	7.06409	0.0475382	7.26263	1	11.6051	330400
Huzhou	2015	-3.18805	0.0923092	0.910881	0.00463555	11.1689	6.22486	0.0281534	6.94601	0	12.6405	330500
Shaoxing City	2015	-2.36913	0.0818306	0.893954	0.00129088	11.4076	6.39585	0.0131342	7.73412	0	11.4655	330600
Jinhua City	2015	-3.22715	0.0569777	1.10521	0.00314518	11.0426	6.20993	0.00502287	6.74759	1	12.7729	330700
Quzhou City	2015	-2.8503	-0.28256	0.985212	0.00450694	10.8939	5.48332	0.00326466	5.69036	0	9.00245	330800
Zhoushan City	2015	-4.51521	-1.91504	1.18376	0.00318945	11.4628	6.67164	0.004442	5.96101	0	10.663	330900
Taizhou	2015	-3.48838	-0.135218	1.12038	0.00374312	10.9839	6.46295	0.00203965	6.98472	0	9.23251	331000
Lishui City	2015	-3.65744	-0.174824	1.00832	0.0123891	10.8528	4.81564	0.0123584	5.53339	0	12.2281	331100
Hefei City	2015	-3.23862	-0.997294	0.812738	0.00238202	11.1996	6.51699	0.027591	8.00737	1	12.5133	340100
Wuhu	2015	-3.43373	-1.56648	0.663053	0.00333333	11.1212	6.40243	0.0583271	7.31322	1	11.1592	340200
Bengbu	2015	-4.18265	-0.900019	0.771268	0.0035728	10.5523	6.31036	0.0692066	6.27664	0	14.8294	340300
Huainan City	2015	-2.99512	-0.0429221	0.822	0.00430792	10.181	7.18614	0.0143789	5.92693	0	9.67413	340400
Ma'anshan City	2015	-3.04841	-0.273985	0.662196	0.00272315	11.0154	6.31821	0.0885248	6.71174	0	10.5662	340500
Huaibei City	2015	-3.37565	0.0585729	0.586919	0.00224293	10.4647	6.6737	0.0491417	5.1299	0	13.6038	340600
Tongling City	2015	-3.60057	-0.940741	0.535547	0.0019151	10.9576	7.1874	0.0152565	4.99043	1	14.2834	340700
Anqing City	2015	-3.91644	-0.496993	0.725377	0.00334239	10.345	5.69003	0.0080227	6.52062	1	10.1961	340800
Huangshan City	2015	-5.68087	-0.836352	1.24668	0.00300443	10.566	4.95162	0.018771	4.51086	0	10.9272	341000
Chuzhou City	2015	-3.648	-0.545217	0.560128	0.00309905	10.3931	5.69043	0.0505225	6.54535	0	12.5758	341100
Fuyang City	2015	-4.14189	-0.0366761	0.900098	0.00260271	9.68788	6.65549	0.00907527	5.88332	0	14.9045	341200
Suzhou City	2015	-3.57713	-0.0297823	1.06352	0.00092064	10.0175	6.31847	0.0340899	4.84419	0	13.0533	341300
Lu'an City	2015	-4.16453	-0.0291153	0.784939	0.00382823	9.97692	5.54781	0.0237313	6.00141	0	11.8634	341500
Bozhou City	2015	-4.19296	-0.108336	1.01961	0.00364837	9.84007	6.37897	0.0433941	4.40672	0	11.7695	341600
Chizhou City	2015	-4.40685	-0.317773	0.886649	0.00356415	10.5457	5.13941	0.0396886	5.43808	0	13.7396	341700
xuancheng city	2015	-3.85405	-0.990236	0.796182	0.00261941	10.535	5.34604	0.0510517	5.47646	0	13.8194	341800
Fuzhou City	2015	-3.13233	-0.257501	1.11606	0.00472524	11.2287	6.37835	0.0186134	7.2145	1	13.0708	350100
Xiamen City	2015	-2.79872	-1.22133	1.27775	0.00238332	11.4118	7.72188	0.0376337	7.16007	1	10.3654	350200
Putian City	2015	-4.44754	-0.937769	0.622319	0.00423339	10.966	6.54005	0.0142087	4.41884	1	12.2119	350300
Sanming City	2015	-3.05424	-0.0778009	0.669407	0.00581656	11.1269	4.69804	0.00568649	4.84419	0	13.1631	350400
Quanzhou City	2015	-2.36259	0.0849462	0.619516	0.00362737	11.1903	6.64562	0.0160412	7.5369	1	11.666	350500
Zhangzhou City	2015	-2.65953	0.25454	0.784257	0.00772564	10.9254	5.95751	0.0244258	5.38907	0	8.18426	350600
Nanping City	2015	-3.66306	-0.422343	0.816728	0.00543706	10.8383	4.60593	0.00675828	5.40717	0	11.0609	350700
Longyan City	2015	-3.71919	-0.355792	0.68111	0.0029301	11.1104	4.91553	0.00931748	5.84064	0	11.2354	350800
Ningde City	2015	-4.42081	0.0848173	0.624193	0.00356072	10.8591	5.35944	0.00879864	4.77069	0	10.973	350900
Nanchang City	2015	-3.21201	-0.277746	0.75633	0.00346084	11.2369	6.56833	0.0421469	6.69208	1	11.5964	360100
Jingdezhen City	2015	-3.48415	-0.246475	0.633557	0.00298699	10.7625	5.73917	0.014219	4.91265	0	13.1479	360200
Pingxiang City	2015	-3.15009	-0.120858	0.642328	0.00370439	10.7817	6.20414	0.0210023	4.72739	0	15.8124	360300
Jiujiang City	2015	-2.51909	-0.0405177	0.736684	0.00260304	10.5842	5.49418	0.0533778	4.85981	0	13.782	360400
Xinyu City	2015	-3.11301	-0.0437343	0.68741	0.00478469	11.3066	5.90319	0.0240581	5.21494	1	12.5082	360500
Yingtan City	2015	-4.14912	-0.342083	0.554059	0.002574	10.9254	5.77812	0.0234002	4.18966	0	9.50612	360600
Ganzhou City	2015	-2.78613	-0.248759	0.928118	0.00582637	10.0497	5.37819	0.0432446	5.44242	1	12.2988	360700
Ji'an City	2015	-3.57295	-0.455191	0.69052	0.00431582	10.2098	5.26126	0.041418	4.59512	0	13.9468	360800
Yichun City	2015	-2.90984	-0.2131	0.651653	0.00528926	10.2907	5.68619	0.0251503	5.04986	0	14.2577	360900
Fuzhou City	2015	-4.00303	-0.195507	0.680885	0.0043635	10.2304	5.3564	0.0220768	4.96284	0	12.1127	361000
Shangrao City	2015	-3.36286	-0.0539502	0.777481	0.00415282	10.1118	5.68374	0.0355167	4.91265	1	13.4802	361100
Jinan City	2015	-2.85638	-1.32457	1.5119	0.00194704	11.3612	6.78866	0.0161209	7.98037	0	10.6212	370100
Qingdao City	2015	-2.8824	0.231202	1.21945	0.00335946	11.5378	6.68969	0.0448196	8.2764	1	11.6351	370200
Zibo	2015	-2.171	0.258907	0.788176	0.00489425	11.399	6.65408	0.00886781	6.71538	1	10.6028	370300
Zaozhuang City	2015	-2.9659	0.279802	0.753843	0.00315236	10.8722	6.73879	0.00305978	5.80212	0	9.80566	370400
Dongying City	2015	-3.22058	0.304821	0.494121	0.00314713	12.0072	5.54263	0.00400704	6.14419	1	9.22388	370500
City of Yantai	2015	-2.88957	0.102968	0.806827	0.00294391	11.4293	6.22641	0.0185214	6.53088	0	13.1232	370600
Weifang	2015	-2.13187	-1.67025	0.893087	0.00452635	10.93	6.3522	0.0120631	7.0992	0	15.1008	370700
Jining City	2015	-2.50182	0.352049	0.876825	0.0031746	10.7899	6.59456	0.0142353	6.23245	1	11.8473	370800
Tai'an City	2015	-3.12028	-0.141232	0.976448	0.00111732	10.9418	6.57968	0.00977662	5.9428	0	11.2888	370900
Weihai	2015	-4.01614	0.168056	0.957788	0.00336247	11.5799	6.18262	0.0232502	6.48921	1	13.8344	371000
Rizhao City	2015	-3.0969	0.271489	0.882039	0.00360704	10.9701	6.28511	0.0215705	5.27811	0	10.8903	371100
Linyi City	2015	-2.58319	0.261517	1.02521	0.00202497	10.5093	6.39222	0.0126045	5.9428	1	13.306	371300
Dezhou City	2015	-2.93775	0.156478	0.816856	0.00366911	10.7803	6.31462	0.0023558	5.6204	1	9.84194	371400
Liaocheng City	2015	-2.92852	0.461938	0.725475	0.00332557	10.7087	6.49623	0.00268931	5.8861	0	14.2804	371500
Binzhou City	2015	-2.31799	0.38931	0.858693	0.00237577	11.0217	5.98764	0.00132851	5.87493	0	12.4144	371600
Heze City	2015	-2.86471	0.40583	0.68119	0.00395257	10.2524	6.53815	0.0108509	5.57973	0	15.9745	371700
Zhengzhou City	2015	-2.30015	-0.254308	0.986813	0.00234911	11.2539	7.14857	0.00566911	7.57763	1	12.4744	410100
kaifeng city	2015	-3.27613	0.0781799	1.01075	0.00316137	10.4724	6.5588	0.0326058	4.89784	0	9.71916	410200
Luoyang City	2015	-2.64531	0.121929	0.907081	0.00365655	10.8531	6.08784	0.0236484	6.41182	1	12.2187	410300
Pingdingshan City	2015	-2.65094	0.419233	0.728492	0.00273136	10.4337	6.45648	0.0458619	5.15906	0	13.4236	410400
Anyang City	2015	-2.74715	0.239872	0.763403	0.00305862	10.514	6.54535	0.0148404	5.0814	0	8.86893	410500
Hebi City	2015	-3.64777	0.397643	0.399663	0.00377049	10.7095	6.59864	0.0162157	3.85015	0	11.7682	410600
Xinxiang City	2015	-2.80337	0.231763	0.782958	0.00178253	10.4441	6.49779	0.0669398	6.11147	1	14.4941	410700
Jiaozuo City	2015	-2.92942	0.396019	0.554384	0.00182937	10.9076	6.76467	0.0299894	5.70711	0	8.99152	410800
Puyang City	2015	-3.54941	0.164771	0.558621	0.00360438	10.5144	6.758	0.0254672	4.7185	0	9.95169	410900
Xuchang City	2015	-3.38669	0.3349	0.562542	0.00266889	10.823	6.76409	0.0269885	6.11147	0	9.31998	411000
Luohe City	2015	-4.66871	0.0983228	0.418627	0.00227273	10.545	6.87822	0.019538	4.26268	0	10.7884	411100
Sanmenxia City	2015	-2.97835	-0.533965	0.556033	0.0027927	10.9274	5.36627	0.0536966	4.26268	0	11.2897	411200
Nanyang City	2015	-3.28188	0.239035	0.864212	0.00345495	10.263	5.93339	0.0502055	5.84644	0	13.692	411300
Shangqiu City	2015	-3.51758	0.423662	0.89519	0.00412337	10.1242	6.52036	0.0134865	4.33073	0	11.6344	411400
Xinyang City	2015	-4.08304	0.150903	0.887257	0.00446553	10.3142	5.80341	0.011464	4.26268	0	11.2269	411500
Zhoukou City	2015	-3.4809	0.202763	0.704486	0.00278869	10.0744	6.60164	0.0155632	4.31749	0	13.3491	411600
Zhumadian City	2015	-3.58721	0.313575	0.939371	0.00333205	10.2036	6.0952	0.0146238	4.68213	0	10.4781	411700
Wuhan	2015	-2.63164	-0.683996	1.1169	0.00259553	11.5534	7.10839	0.0127317	8.1608	1	12.3777	420100
Huangshi City	2015	-3.12332	0.256885	0.646676	0.00765907	10.8208	6.28296	0.0419482	4.93447	1	12.404	420200
Shiyan City	2015	-4.36536	-0.117395	0.79624	0.00782373	10.5566	4.9613	0.006439	4.68213	1	12.1633	420300
Yichang City	2015	-2.54203	-0.139256	0.517465	0.00464266	11.3189	5.2657	0.011407	6.38182	1	8.0997	420500
Xiangyang City	2015	-3.32757	-0.331473	0.549595	0.00327205	11.0074	5.64974	0.00652486	6.17379	1	12.8149	420600
Ezhou City	2015	-3.68223	0.304165	0.527735	0.00547645	11.1407	6.49902	0.0134064	4.15888	0	11.1405	420700
Jingmen City	2015	-3.619	-0.281964	0.627593	0.0030896	10.779	5.4519	0.020866	4.85981	0	13.0598	420800
Xiaogan City	2015	-3.60032	-0.266854	0.697089	0.00326358	10.3064	6.30361	0.0152558	5.32301	0	13.4952	420900
Jingzhou City	2015	-3.07963	-0.332423	0.78032	0.00381957	10.2355	5.99298	0.0147503	4.99721	0	11.8833	421000
Huanggang City	2015	-4.1253	-0.237683	0.956052	0.00358545	10.1371	5.88714	0.00520766	4.67283	0	10.3321	421100
Xianning City	2015	-4.13917	0.0036257	0.701379	0.00642169	10.627	5.54592	0.00406006	4.72739	0	10.8308	421200
suizhou city	2015	-5.07354	0.141698	0.735546	0.00327976	10.4885	5.42494	0.00391556	4.20469	1	11.8386	421300
Changsha City	2015	-3.88286	0.0279728	0.884918	0.00479452	11.6565	6.43595	0.00904281	7.84424	1	11.2953	430100
Zhuzhou City	2015	-1.78939	-0.0898348	0.61212	0.00272	10.9795	5.86689	0.032253	6.43935	1	9.89685	430200
Xiangtan City	2015	-3.36106	0.182044	0.673172	0.00140406	11.0092	6.33285	0.0251256	5.88888	1	13.1286	430300
Hengyang City	2015	-2.99972	0.104967	0.899843	0.002268	10.4784	6.17039	0.033654	5.48894	0	13.4795	430400
Shaoyang City	2015	-3.89524	0.0955229	1.14087	0.00233427	9.86037	5.85106	0.0248098	4.12713	0	10.7393	430500
Yueyang City	2015	-3.02778	-0.050138	0.775584	0.00378788	10.848	5.93415	0.00862409	4.72739	1	12.2686	430600
Changde City	2015	-3.21414	0.198953	0.902145	0.00257907	10.7452	5.73235	0.00783682	4.89784	0	8.06657	430700
Zhangjiajie City	2015	-4.4	-0.341691	2.88489	0.003101	10.2896	5.07447	0.0170447	3.33221	0	10.0102	430800
Yiyang City	2015	-3.34898	0.0857682	0.933982	0.00459816	10.3345	5.87833	0.0128719	5.11799	0	10.4454	430900
Chenzhou City	2015	-3.24479	-0.0429811	0.651052	0.00541126	10.6615	5.48003	0.0101802	5.20401	0	13.7366	431000
Yongzhou City	2015	-3.83895	-0.0042059	1.1418	0.00109512	10.1744	5.49291	0.0419282	4.18966	0	9.94766	431100
Huaihua City	2015	-3.38758	0.0044817	1.04398	0.00337168	10.1682	5.17064	0.0365319	4.31749	0	9.91388	431200
Loudi City	2015	-2.887	0.303785	0.695808	0.00136384	10.4176	6.16478	0.00557508	4.82831	0	14.4794	431300
Guangzhou City	2015	-2.69737	-0.212972	2.12105	0.00348979	11.8218	7.48876	0.0166407	8.54966	1	14.2265	440100
Shaoguan City	2015	-3.46361	-0.708651	1.31617	0.00465203	10.581	5.06641	0.0186426	4.40672	0	14.6049	440200
Shenzhen	2015	-3.00395	-1.74076	1.42739	0.00500593	11.9703	8.62114	0.00260418	8.97525	1	10.603	440300
Zhuhai city	2015	-3.68756	-2.46247	0.966016	0.0035344	11.7337	6.84346	0.0231267	6.86171	0	11.8042	440400
Shan Tou	2015	-3.71511	0.222642	0.84188	0.00230769	10.4262	7.83136	0.0669901	5.18178	1	12.2044	440500
Foshan City	2015	-2.63403	0.278994	0.625703	0.0050834	11.5927	7.57349	0.00725912	7.63964	0	12.1737	440600
Jiangmen	2015	-2.89239	-0.23676	0.904378	0.00256949	10.8119	6.16344	0.018504	6.16961	0	11.1067	440700
Zhangjiang City	2015	-3.56218	0.0210747	1.12031	0.00255211	10.4022	6.30073	0.0244583	5.03695	0	10.5095	440800
Maoming City	2015	-3.70283	-0.0263782	1.04415	0.00332917	10.6047	6.27413	0.00411385	4.82831	0	11.9427	440900
Zhaoqing	2015	-3.31597	-0.467047	0.69823	0.00350263	10.7928	5.60515	0.00437924	4.94876	0	8.60087	441200
Huizhou	2015	-3.35111	-0.230176	0.731308	0.00388224	11.1009	6.03514	0.044099	7.06133	0	13.1399	441300
Meizhou City	2015	-3.81085	-0.293785	1.19203	0.00202429	10.0058	5.6126	0.0219236	5.90536	1	16.156	441400
Shanwei City	2015	-4.52249	-0.435196	0.846809	0.00091241	10.1379	6.429	0.00462879	2.63906	0	10.8966	441500
Heyuan City	2015	-4.68851	-0.474658	0.933713	0.0024946	10.1812	5.27817	0.00814084	4.36945	0	10.7742	441600
Yangjiang City	2015	-3.94049	0.154116	0.851983	0.00222767	10.8177	5.75225	0.0110929	3.49651	0	9.45065	441700
Qingyuan City	2015	-3.67681	0.0687043	1.2388	0.00370542	10.4161	5.30346	0.00423488	4.36945	0	10.0671	441800
Dongguan city	2015	-2.43205	0.689079	1.14022	0.00218644	11.2334	8.12368	0.00692202	7.68662	1	9.10892	441900
Zhongshan City	2015	-3.50439	-0.428302	0.802913	0.00458631	11.4514	7.4924	0.0528161	6.83733	1	13.5996	442000
Chaozhou City	2015	-4.43017	-0.139484	0.746664	0.0010352	10.4328	6.7476	0.00945501	3.93183	0	8.7821	445100
Jieyang City	2015	-3.73666	0.14859	0.528859	0.00546075	10.3499	7.05101	0.00139919	3.7612	0	12.6779	445200
Yunfu City	2015	-4.39859	-0.877327	0.858318	0.00437868	10.2777	5.75267	0.0012951	3.91202	0	11.9134	445300
NanNing City	2015	-3.39749	-0.167657	1.259	0.00405206	10.8009	5.74483	0.00476199	7.21744	0	12.9827	450100
Liuzhou City	2015	-3.11729	0.284943	0.638437	0.0033234	10.9831	5.34692	0.00566605	6.56244	0	12.8264	450200
Guilin City	2015	-3.8105	0.249338	0.779815	0.00620847	10.5797	5.17982	0.00043745	6.37843	0	10.7569	450300
Wuzhou City	2015	-4.23716	0.0627408	0.532411	0.00451106	10.4942	5.46943	0.0209226	3.78419	0	11.5665	450400
Beihai City	2015	-4.59827	0.29909	0.627626	0.00288838	10.9196	6.18183	0.00083002	4.56435	0	11.5092	450500
Fangchengang City	2015	-3.89876	0.215457	0.543872	0.00376707	11.1268	4.9863	0.0129973	4.41884	0	13.7768	450600
Guigang City	2015	-3.65749	0.160747	0.983366	0.0046066	9.91542	5.99943	0.00287049	4.26268	0	12.272	450800
Yulin City	2015	-4.44732	0.152213	0.867182	0.00401453	10.1442	6.09316	0.00182176	5.57595	0	10.6989	450900
Baise City	2015	-3.33164	0.171562	0.58517	0.00651466	10.217	4.5948	0.00147379	4.7185	0	10.0175	451000
Hezhou City	2015	-4.44201	-0.098479	0.934259	0.00674453	10.051	5.14656	0.00095387	3.97029	0	8.65061	451100
Hechi City	2015	-2.97601	-0.152423	1.38597	0.00339106	9.78925	4.63939	0.0010514	4.35671	0	12.4138	451200
Laibin City	2015	-3.16611	0.146576	0.931202	0.00162259	10.153	5.08771	0.00049293	3.89182	0	8.09555	451300
Chongzuo City	2015	-4.46174	0.120462	0.921183	0.00173883	10.415	4.77164	0.00331329	4.23411	0	15.7025	451400
Haikou	2015	-5.85889	-0.225999	3.93974	0.00282536	10.8692	6.86693	0.00672704	5.54126	0	13.2862	460100
Sanya City	2015	-8.13466	-0.17057	3.19961	0.00225499	10.9765	5.96077	0.0156168	2.94444	0	12.9639	460200
Chongqing	2015	-1.25013	-0.280116	1.06047	0.00511924	10.8651	5.89902	0.0214152	8.60795	1	12.4052	500000
Chengdu City	2015	-3.07346	-1.00585	1.20764	0.00288517	11.2155	7.08989	0.0426704	8.72486	1	12.0303	510100
Zigong City	2015	-4.39669	-0.194332	0.527873	0.00199402	10.6322	6.44499	0.0433746	4.65396	0	10.9163	510300
Panzhihua City	2015	-3.13336	0.121186	0.352274	0.00298576	11.2263	5.11502	0.00121754	5.15329	1	13.187	510400
Luzhou City	2015	-3.79041	0.144057	0.469552	0.00094393	10.3645	5.85441	0.00674188	4.7362	0	11.5755	510500
Deyang City	2015	-3.76516	0.125882	0.546375	0.00237273	10.7299	6.38715	0.00324064	5.54518	0	12.2872	510600
Mianyang City	2015	-3.44428	-0.197345	0.676762	0.00436999	10.4844	5.45903	0.00786036	6.28413	1	12.129	510700
Guangyuan City	2015	-4.63204	-0.204723	0.770992	0.00396281	10.0546	5.0724	0.00850815	4.17439	0	10.4127	510800
Suining City	2015	-5.02715	0.147075	0.505164	0.0011692	10.2352	6.42565	0.00388558	4.68213	0	12.9377	510900
Neijiang City	2015	-3.24254	0.332866	0.403573	0.00243033	10.376	6.54203	0.00493945	3.7612	1	10.0193	511000
Leshan	2015	-3.34389	0.404913	0.510602	0.00248447	10.596	5.54462	0.00369513	5.04986	0	12.1547	511100
Nanchong City	2015	-4.61363	0.179844	0.59329	0.00234131	10.0808	6.23216	0.0055337	3.85015	0	12.4397	511300
Meishan City	2015	-3.64355	0.225743	0.505166	0.00184843	10.4452	6.03919	0.00297406	4.46591	0	12.153	511400
Yibin City	2015	-2.3887	0.276243	0.471536	0.00289143	10.4359	5.82181	0.00850054	5.03695	1	11.7993	511500
Guang'an City	2015	-3.8162	0.168958	0.619177	0.00322667	10.3432	6.23602	0.00224596	4.35671	0	12.3757	511600
Dazhou City	2015	-3.54054	0.110823	0.611956	0.00265957	10.1	5.81271	0.00339746	4.52179	1	12.2128	511700
Ya'an city	2015	-5.2155	-0.562098	0.531127	0.00351667	10.3897	4.63186	0.00371283	4.18966	0	10.9772	511800
Bazhong City	2015	-6.54263	-0.0756368	0.784949	0.00188715	9.62086	5.60033	0.00247921	3.66356	0	12.8899	511900
Ziyang City	2015	-5.20873	0.191231	0.450389	0.00184162	10.483	6.10261	0.00307683	4.83628	0	14.2656	512000
Guiyang City	2015	-3.4139	0.221235	1.49113	0.00362845	11.0509	6.3466	0.00617075	6.59987	1	11.9222	520100
Liupanshui City	2015	-2.61052	0.254004	0.769216	0.00435043	10.6363	5.67367	0.019984	4.12713	0	13.784	520200
Zunyi City	2015	-3.26097	0.409467	0.873799	0.0046212	10.4666	5.30175	0.0109954	5.22036	0	11.909	520300
Anshun City	2015	-4.00485	0.12165	1.46747	0.00379327	10.206	5.51888	0.00448358	4.06044	0	11.3721	520400
Kunming City	2015	-3.14575	-0.0915822	1.38269	0.00418638	10.9963	5.88921	0.0120942	7.26193	0	11.5095	530100
Qujing City	2015	-2.46524	0.212554	0.582876	0.00302545	10.2053	5.35234	0.0355062	4.39445	0	12.2456	530300
Yuxi City	2015	-3.48073	0.037332	0.588225	0.00411209	10.8745	5.03807	0.00246745	4.57471	1	12.19	530400
Baoshan City	2015	-3.72416	0.45506	1.13448	0.00369843	9.9732	4.87578	0.00380601	3.17805	0	13.8895	530500
Zhaotong City	2015	-4.15601	0.330028	0.842529	0.00280259	9.48014	5.48492	0.0129903	2.83321	0	9.59673	530600
Lijiang City	2015	-5.39706	-0.108718	1.12695	0.00380173	9.93905	4.18752	0.00041951	2.99573	0	8.54035	530700
Pu'er City	2015	-4.30901	0.368116	1.07328	0.00492518	9.89288	4.04711	0.00070773	3.09104	0	10.8065	530800
Lincang City	2015	-3.58667	0.286058	1.10112	0.00445744	9.90733	4.66235	0.00017938	2.3979	0	13.9646	530900
Xi'an City	2015	-3.48112	-0.519018	1.62483	0.00210629	11.1115	6.75498	0.00857471	7.97419	0	10.5187	610100
Tongchuan City	2015	-4.2915	0.465695	0.567599	0.00362043	10.5552	5.38374	0.0430461	1.79176	0	11.968	610200
Baoji City	2015	-3.51183	0.394104	0.421457	0.0047428	10.7698	5.33239	0.00440596	5.1299	0	11.0037	610300
Xianyang City	2015	-3.22664	0.514357	0.472888	0.00208377	10.6788	6.18877	0.00019516	4.94164	0	10.2507	610400
Weinan City	2015	-2.79147	0.347802	0.70267	0.00430107	10.2202	6.00992	0.00388466	5.01063	0	8.2852	610500
Yan'an City	2015	-4.16954	0.407865	0.464418	0.0022787	10.8953	4.09477	0.00049998	3.71357	0	11.5643	610600
Hanzhong City	2015	-3.90067	0.315896	0.862594	0.00384011	10.3418	4.83681	0.00063259	4.69135	0	10.8937	610700
Yulin City	2015	-2.19362	0.685285	0.513289	0.00338601	11.255	4.35365	0.00061666	5.00395	0	12.0737	610800
Ankang City	2015	-4.9943	0.259381	0.585083	0.004329	10.2817	4.72229	0.00253118	2.77259	0	11.2823	610900
Shangluo City	2015	-4.18208	0.293077	0.638916	0.0039722	10.1817	4.80422	8.307e-05	3.13549	0	9.86301	611000
Lan'Zhou City	2015	-3.20706	0.0799382	1.60632	0.00268139	10.9503	5.63885	0.00015028	6.42	1	8.59966	620100
Jiayuguan City	2015	-3.30989	0.856209	0.712185	0.00406835	11.2688	4.41471	0.00404238	3.55535	0	9.94072	620200
Qingyang City	2015	-5.61448	0.474935	0.641055	0.00337942	10.2171	4.40816	0.00456161	2.99573	0	12.0864	621000
Yinchuan City	2015	-3.19312	0.444401	0.838148	0.00383632	11.1504	5.47161	0.00333461	5.60947	1	10.1277	640100
Shizuishan City	2015	-3.00191	0.453701	0.480444	0.00317965	11.0324	4.98968	0.00697834	3.21888	0	10.2261	640200
Beijing	2016	-3.63494	-4.37778	4.16563	0.00588312	11.6801	7.1879	0.0337019	10.143	1	11.9533	110000
Tianjin City	2016	-2.60703	-1.27064	1.33333	0.00454545	11.6532	7.17355	0.114441	9.14932	1	12.7187	120000
Shijiazhuang City	2016	-2.60774	-0.331053	1.02178	0.00323866	10.9183	6.71277	0.0136774	7.26822	1	11.1948	130100
Tangshan City	2016	-2.02196	0.445863	0.644634	0.00348432	11.3051	6.36414	0.0154955	6.45677	0	12.6346	130200
Qinhuangdao City	2016	-3.69448	0.206431	1.46127	0.00583988	11.2085	5.45742	0.0445034	5.92959	0	11.9731	130300
Handan	2016	-2.91851	0.319806	0.852244	0.00546295	10.4706	6.66483	0.0203266	6.01372	0	11.6229	130400
Xingtai city	2016	-2.86221	0.217837	0.842723	0.00597164	10.205	6.37627	0.0182899	5.46383	0	10.4389	130500
Baoding City	2016	-3.45332	0.217554	0.798222	0.00425351	10.3087	6.25878	0.0134334	6.83303	0	10.6142	130600
Zhangjiakou City	2016	-3.89309	0.0075259	1.19319	0.00615192	10.4086	4.78924	0.0208364	5.16479	0	16.2177	130700
Chengde City	2016	-3.59015	-0.0198161	0.822887	0.00678551	10.615	4.49322	0.00923413	4.84419	0	10.7769	130800
Cangzhou City	2016	-3.82888	0.351145	0.840895	0.00243483	10.7669	6.27767	0.0105849	5.95324	0	15.2797	130900
Langfang City	2016	-3.73135	-0.48844	1.10279	0.00782304	10.9848	6.57796	0.0196791	6.22059	0	13.993	131000
Hengshui City	2016	-4.58142	0.117612	0.849129	0.00574856	10.3721	6.22293	0.0111051	5.45959	0	10.5955	131100
Taiyuan City	2016	-3.98956	-0.0790043	1.73228	0.00467588	11.1307	6.42949	0.0103823	6.96791	1	11.7687	140100
Datong City	2016	-4.12294	0.32851	1.57859	0.00351269	10.3105	5.48412	0.0130172	5.14166	0	12.2059	140200
Yangquan City	2016	-3.56088	0.0626447	1.04747	0.00388511	10.7024	5.72537	0.0332031	3.98898	1	9.00954	140300
Changzhi City	2016	-3.40438	0.0856758	0.86901	0.00248447	10.5204	5.5081	0.0248264	4.78749	0	10.206	140400
Jincheng City	2016	-2.98215	0.0128894	0.801248	0.00458453	10.7204	5.50505	0.0126632	4.44265	0	11.493	140500
Shuozhou City	2016	-4.30486	0.2717	1.18049	0.00539392	10.8592	5.11279	0.00711183	3.4012	0	12.492	140600
Jinzhong City	2016	-3.91672	-0.394452	1.09709	0.00449557	10.3935	5.31443	0.0230461	4.56435	1	14.6664	140700
Yuncheng City	2016	-3.291	-0.154488	1.29992	0.00356322	10.0479	5.92156	0.00121083	4.85203	0	14.3151	140800
Xinzhou City	2016	-3.06966	-0.0548485	1.06665	0.00280937	10.0322	4.82967	0.00307923	4.07754	0	13.0923	140900
Linfen City	2016	-2.83476	-0.0951408	0.976804	0.00681844	10.2074	5.39055	0.00917949	4.5326	0	10.3247	141000
Luliang City	2016	-3.04343	-0.0299956	0.695824	0.00401346	10.1618	5.19829	0.0012316	3.89182	0	12.6737	141100
Hohhot City	2016	-3.32854	-0.809421	2.45999	0.00381679	11.5448	5.17127	0.0183984	5.83481	1	14.2031	150100
Baotou City	2016	-3.43438	0.275156	1.07047	0.00433988	11.8206	4.62887	0.0173458	5.50533	1	11.3231	150200
Wuhai City	2016	-3.70465	0.0664239	0.752386	0.00355267	11.5398	5.81042	0.00023208	3.63759	1	13.1328	150300
Chifeng City	2016	-3.46586	0.280714	0.805957	0.00338696	10.713	3.86686	0.00385257	4.39445	0	13.892	150400
Tongliao City	2016	-3.74778	0.367561	0.725224	0.00306217	11.0417	3.96339	0.00056475	3.95124	1	12.1825	150500
Ordos City	2016	-3.27702	0.327981	0.751212	0.00257442	12.2807	3.16264	0.0293078	5.47646	1	9.54505	150600
Hulunbeir	2016	-3.68777	0.124551	0.895456	0.00399763	11.0688	2.3023	0.00188936	3.55535	0	11.7743	150700
Bayannur City	2016	-3.97174	0.312988	0.634137	0.00307798	10.9056	3.23283	0.0108807	3.55535	0	9.50257	150800
Wulanchabu	2016	-4.19954	-0.184536	0.761934	0.0031953	10.7036	3.65578	0.0559365	3.55535	0	14.2243	150900
Shenyang city	2016	-3.42362	-0.19908	1.45424	0.00405832	11.1108	6.46887	0.00976956	7.61678	1	13.3554	210100
Dalian City	2016	-2.36475	-1.64583	1.22724	0.00232524	11.4873	6.32017	0.0292697	7.52078	1	11.6981	210200
Anshan City	2016	-3.21639	0.225747	1.59933	0.00360946	10.6098	5.96546	0.00119631	5.79606	1	9.47844	210300
Fushun City	2016	-3.93344	0.151295	0.851131	0.00527662	10.6392	5.21418	1.228e-05	5.55296	0	10.0754	210400
Benxi City	2016	-3.54137	-0.0811107	1.09756	0.00337325	10.7087	5.31676	0.00526205	4.14314	1	12.0558	210500
Dandong City	2016	-4.70112	-0.210269	1.69711	0.00258176	10.3489	5.07989	0.00051088	4.66344	0	12.3597	210600
Jinzhou City	2016	-4.30858	-0.294492	1.34181	0.00249288	10.425	5.72068	0.0013771	5.2832	0	11.6474	210700
Yingkou City	2016	-3.52597	0.0073456	1.21732	0.00441543	10.7655	6.14367	0.00138629	4.94164	0	13.808	210800
Fuxin City	2016	-3.9236	-0.159084	1.81045	0.00451866	10.0413	5.14494	0.00110228	4.33073	0	13.2401	210900
Liaoyang City	2016	-4.0131	-0.0239528	1.22673	0.00411794	10.4766	5.95358	0.008516	4.06044	0	15.9213	211000
Panjin City	2016	-3.87122	0.228713	0.932337	0.00462178	11.1578	5.86756	0.0121976	4.94876	1	10.9219	211100
Tieling City	2016	-4.53344	-0.0603023	1.34471	0.00307581	10.0069	5.31907	0.00602638	4.2485	0	9.34008	211200
Chaoyang City	2016	-4.13401	0.0782983	2.0546	0.00383916	10.0976	5.00922	0.00123898	4.46591	0	13.1872	211300
Huludao City	2016	-3.87149	0.0298565	1.39125	0.00545199	10.1404	5.50225	0.00033028	3.85015	0	13.3878	211400
Changchun City	2016	-4.0171	0.476385	0.91498	0.0036023	11.2827	5.90249	0.0720734	7.09589	0	12.2376	220100
Jilin City	2016	-3.17419	0.143082	1.0967	0.00296799	10.9651	5.03132	0.0312318	5.43808	0	11.0128	220200
Siping City	2016	-4.45948	-0.0981048	0.904179	0.00218875	10.5114	5.42044	0.0158607	3.95124	0	10.0068	220300
Liaoyuan City	2016	-5.48849	0.271219	0.613569	0.00268302	11.0585	5.45759	0.0281609	2.56495	0	10.3462	220400
Tonghua City	2016	-4.46915	-0.704871	0.909644	0.00538701	10.6685	4.95034	0.0328913	3.3673	0	10.7665	220500
Baishan City	2016	-5.0996	0.0599206	0.682528	0.00669892	10.9404	4.25627	0.0284616	2.99573	1	10.5777	220600
Songyuan City	2016	-5.34168	0.709111	0.998091	0.00521327	10.9923	4.88146	0.0155004	3.71357	0	14.6978	220700
Baicheng City	2016	-5.47479	0.196572	0.890807	0.00784397	10.4883	4.32715	0.0166081	3.13549	0	9.56516	220800
Harbin City	2016	-3.74055	-0.252524	1.85296	0.00360159	11.0579	5.19913	0.034903	7.68754	1	12.1772	230100
Qiqihar City	2016	-3.84565	-0.173808	1.5034	0.00393825	10.1539	4.79906	0.0254455	5.25749	0	14.4585	230200
Jixi City	2016	-5.19047	0.154766	1.65142	0.00300509	10.2628	4.38594	0.0190113	3.52636	0	12.6698	230300
Hegang City	2016	-4.27355	0.443456	1.19726	0.00217598	10.1363	4.2665	0.018811	2.89037	0	14.0338	230400
Shuangyashan City	2016	-4.14341	0.472664	1.88683	0.00542571	10.3076	4.16465	0.00240872	3.21888	0	12.5747	230500
Daqing City	2016	-4.05018	0.425707	0.655609	0.00217256	11.4584	4.86677	0.0134687	5.51343	1	12.5463	230600
Yichun City	2016	-4.92914	0.207248	1.93046	0.00556715	9.95432	3.59449	0.0012132	2.19722	0	9.13402	230700
Jiamusi City	2016	-5.06328	0.262936	2.20112	0.00470102	10.5154	4.24943	0.00155661	3.63759	0	10.5343	230800
Qitaihe City	2016	-4.76785	0.533885	1.33598	0.0039924	10.1849	4.87834	0.00775438	2.63906	0	13.6438	230900
Mudanjiang City	2016	-3.55107	0.256836	1.33623	0.0035832	10.8121	4.26289	0.0262534	3.98898	1	10.6531	231000
Heihe City	2016	-5.04593	-0.67152	2.52174	0.00505837	10.236	3.19229	0.0167394	2.83321	0	13.5706	231100
Shanghai	2016	-2.06166	-2.56508	2.33926	0.00394448	11.6662	8.24603	0.0436258	9.43875	1	12.2548	310000
Nanjing City	2016	-2.64322	-2.57249	1.48954	0.00387764	11.754	7.13323	0.0219966	9.0257	1	15.6211	320100
Wuxi City	2016	-2.46415	-0.984349	1.08771	0.00282704	11.8583	7.25072	0.0246042	8.76218	1	14.1009	320200
Xuzhou	2016	-2.76391	-0.235219	1.09473	0.00346071	11.1101	6.60475	0.0172128	7.34343	0	11.4251	320300
Changzhou City	2016	-3.00229	-0.604165	1.09557	0.00341168	11.7177	6.9809	0.0287526	7.98719	0	16.1361	320400
Suzhou City	2016	-1.75316	-0.961596	1.0959	0.00435269	11.8883	7.11323	0.0257575	9.0875	1	12.365	320500
Nantong city	2016	-2.89493	-0.227214	1.01921	0.00330602	11.4372	6.53974	0.0234202	7.36328	1	15.6732	320600
Lianyungang City	2016	-3.3415	-0.525496	0.976234	0.00265816	10.8778	6.37838	0.0153796	6.14419	0	12.181	320700
Huaian city	2016	-3.57608	-0.242265	1.14732	0.00422068	11.0421	6.18753	0.0252997	6.28413	0	14.4399	320800
Yancheng City	2016	-2.99194	-0.73267	0.971652	0.0069468	11.0553	6.05708	0.0102542	7.17472	0	11.3945	320900
Yangzhou	2016	-3.58084	-0.343695	0.910306	0.00380657	11.5044	6.52334	0.0179666	7.25841	1	14.8518	321000
Zhenjiang	2016	-3.33548	-0.408183	0.97602	0.00700525	11.7003	6.71882	0.023393	7.65207	1	11.9146	321100
Taizhou City	2016	-3.83914	-0.233684	0.996819	0.00399933	11.3888	6.68765	0.0217646	7.0076	1	16.9487	321200
suqian city	2016	-3.82862	-0.345704	0.820994	0.00421331	10.7854	6.34727	0.0127055	5.74939	0	8.37764	321300
Hangzhou City	2016	-2.41252	-1.63339	1.67188	0.00480505	11.7303	6.3072	0.0423103	8.86686	1	14.0367	330100
Ningbo City	2016	-2.82422	-0.564918	0.881848	0.00448986	11.6142	6.68426	0.0345001	8.25557	0	16.0389	330200
Wenzhou city	2016	-3.95132	-0.119153	1.367	0.00290839	10.9291	6.62927	0.0031667	7.92552	0	8.78295	330300
Jiaxing City	2016	-2.78051	-0.416564	0.852862	0.00266856	11.3382	6.99316	0.0462895	7.47477	1	11.8279	330400
Huzhou	2016	-3.34859	-0.0454232	0.96177	0.00489631	11.253	6.23248	0.0291051	7.26962	0	13.2344	330500
Shaoxing City	2016	-2.60408	0.111113	0.910343	0.00564503	11.4742	6.39906	0.0110963	7.87322	0	12.0303	330600
Jinhua City	2016	-3.70238	-0.0297015	1.15202	0.00326937	11.1148	6.21752	0.00618585	7.1624	1	13.4877	330700
Quzhou City	2016	-3.23387	-0.640175	1.06052	0.00660234	10.973	5.49221	0.00324098	6.33683	0	9.20306	330800
Zhoushan City	2016	-5.38261	-0.776361	1.1852	0.0022831	11.5849	6.67616	0.0112434	6.10702	0	10.8974	330900
Taizhou	2016	-3.87498	-0.0098002	1.14897	0.00429501	11.0711	6.46832	0.00573672	7.17702	0	9.40685	331000
Lishui City	2016	-4.18166	-0.297183	1.05122	0.00982874	10.9374	4.82356	0.0121416	5.77144	0	12.3862	331100
Hefei City	2016	-4.03024	-2.45724	0.887377	0.00252781	11.2915	6.5281	0.0299466	8.64787	1	12.8296	340100
Wuhu	2016	-3.67447	-2.37818	0.701786	0.00357921	11.208	6.40968	0.0617759	7.57096	1	12.0718	340200
Bengbu	2016	-4.88471	-1.03423	0.946758	0.00359024	10.642	6.32145	0.0720542	6.6896	0	15.6676	340300
Huainan City	2016	-3.60828	-0.237628	0.859657	0.00451603	10.2396	6.4337	0.0153613	6.12905	0	10.4071	340400
Ma'anshan City	2016	-3.34261	-0.922964	0.703791	0.00388349	11.0949	6.32863	0.0931397	6.93245	1	11.1941	340500
Huaibei City	2016	-3.89864	-0.0727539	0.63809	0.00287435	10.5031	6.68494	0.0538324	5.17048	0	13.8342	340600
Tongling City	2016	-4.08792	-0.9338	0.594622	0.00344927	11.0014	6.28	0.016857	5.19296	1	14.6971	340700
Anqing City	2016	-4.23165	-0.67288	0.841651	0.002457	10.4131	5.82808	0.00783785	7.10085	1	10.9552	340800
Huangshan City	2016	-5.73549	-0.912062	1.32107	0.00246401	10.6432	4.95744	0.0184782	4.7362	1	11.7003	341000
Chuzhou City	2016	-4.17855	-0.658181	0.692818	0.00296589	10.4717	5.69778	0.053372	7.03086	0	12.6278	341100
Fuyang City	2016	-4.30929	-0.223918	0.97135	0.00396825	9.77804	6.66613	0.0096195	6.44731	0	15.6741	341200
Suzhou City	2016	-3.89887	-0.496212	1.12862	0.00111465	10.097	6.32866	0.0358733	5.04343	1	13.758	341300
Lu'an City	2016	-5.43733	-0.325583	0.84459	0.00404391	10.0561	5.72957	0.0227749	5.9428	0	12.7905	341500
Bozhou City	2016	-4.73942	-0.0887526	1.07388	0.00168188	9.93358	6.38964	0.0458781	4.8828	0	12.6021	341600
Chizhou City	2016	-5.0691	-0.384483	1.00868	0.00374584	10.6194	5.14392	0.0407315	5.62402	0	13.7918	341700
xuancheng city	2016	-4.65736	-1.1475	0.852538	0.00248256	10.615	5.35127	0.0539674	5.76832	0	14.267	341800
Fuzhou City	2016	-3.42369	-0.397491	1.20239	0.00453721	11.3175	6.38769	0.0194318	7.7178	1	13.7464	350100
Xiamen City	2016	-3.04678	-1.85735	1.43484	0.00323415	11.4854	7.73612	0.0390232	7.45182	1	11.1807	350200
Putian City	2016	-4.66306	-0.957823	0.659533	0.00452337	11.0558	6.54703	0.0145732	5.1358	1	13.1275	350300
Sanming City	2016	-3.50359	-0.291057	0.700399	0.0035503	11.2018	4.7003	0.00609826	5.72031	0	13.9639	350400
Quanzhou City	2016	-2.85196	-0.0880951	0.659029	0.00393364	11.2617	6.65384	0.0162618	7.94378	1	12.3474	350500
Zhangzhou City	2016	-3.05334	0.113932	0.854545	0.00532665	11.0381	5.99214	0.0247227	6.10032	0	8.69273	350600
Nanping City	2016	-4.37596	-0.370178	0.848363	0.00692106	10.9153	4.61351	0.00740142	5.37064	0	11.8409	350700
Longyan City	2016	-4.06616	-0.589229	0.729269	0.00472358	11.1893	4.92318	0.00972637	6.38519	0	11.6933	350800
Ningde City	2016	-4.56419	-0.0918048	0.657545	0.00366569	10.9395	5.38178	0.00945816	5.78074	0	11.4901	350900
Nanchang City	2016	-3.35338	-0.455485	0.808796	0.00442275	11.3096	6.58069	0.0467243	7.25982	1	12.3717	360100
Jingdezhen City	2016	-3.92349	-0.0481286	0.668107	0.00739713	10.8394	5.74682	0.0148362	4.00733	0	13.3451	360200
Pingxiang City	2016	-3.78837	-0.32513	0.714364	0.00452372	10.8653	6.2105	0.0223915	4.64439	0	16.484	360300
Jiujiang City	2016	-3.17717	-0.135714	0.784793	0.00434283	10.6768	5.49841	0.0571184	5.44242	0	14.0728	360400
Xinyu City	2016	-3.60875	-0.387958	0.802381	0.00328381	11.3913	5.90868	0.0255478	5.46383	1	13.419	360500
Yingtan City	2016	-4.89232	-0.525593	0.588346	0.00473789	11.0044	5.78322	0.0252671	4.82028	0	9.98902	360600
Ganzhou City	2016	-3.14223	-0.551547	1.0377	0.00266934	10.1566	5.38296	0.0455893	6.05678	1	12.401	360700
Ji'an City	2016	-3.89097	-0.350109	0.732426	0.00504983	10.3013	5.26505	0.0442886	5.33272	1	14.0337	360800
Yichun City	2016	-3.356	-0.368413	0.874861	0.00473416	10.3819	5.68966	0.0264448	5.26786	0	14.544	360900
Fuzhou City	2016	-4.28087	-0.301034	0.714725	0.00617856	10.3176	5.3607	0.0233641	5.09375	0	13.0776	361000
Shangrao City	2016	-3.63087	0.0277469	0.856685	0.00474737	10.2034	5.68848	0.0379372	5.40717	1	13.6307	361100
Jinan City	2016	-3.42524	-1.3414	1.62528	0.00512244	11.4186	6.80023	0.0174352	8.23456	0	10.8108	370100
Qingdao City	2016	-3.75193	0.259522	1.31689	0.00524994	11.6028	6.69836	0.0464457	8.52457	1	11.7371	370200
Zibo	2016	-2.27367	-0.122415	0.84032	0.00532806	11.4573	6.66183	0.009558	6.82329	1	11.3486	370300
Zaozhuang City	2016	-3.33556	0.301369	0.803864	0.00442478	10.9148	6.74972	0.00325518	5.87212	1	10.5976	370400
Dongying City	2016	-3.25455	0.254051	0.552196	0.00328492	12.0078	5.55047	0.00425619	6.20051	1	9.4931	370500
City of Yantai	2016	-3.18561	-0.16373	0.865746	0.00270453	11.4967	6.23081	0.0197669	7.07412	1	13.7207	370600
Weifang	2016	-2.45335	-0.217979	0.893087	0.00456765	10.9899	6.29224	0.0136677	7.51643	0	16.0398	370700
Jining City	2016	-2.90519	0.223349	0.960062	0.00360053	10.8525	6.60147	0.00781907	6.73697	1	11.9265	370800
Tai'an City	2016	-3.61274	0.184703	1.04354	0.0040747	10.9857	6.58469	0.010331	6.40192	0	11.8461	370900
Weihai	2016	-4.19835	-0.0635549	1.03819	0.00439994	11.6459	6.18424	0.0250421	6.45047	1	14.4913	371000
Rizhao City	2016	-3.33577	0.203043	0.943292	0.0024278	11.0406	6.29044	0.0213137	5.10595	0	11.1509	371100
Linyi City	2016	-2.8599	0.0357844	1.11248	0.00351288	10.5663	6.403	0.0144476	6.12249	1	13.4927	371300
Dezhou City	2016	-3.09606	-0.0066083	0.879181	0.00487713	10.8368	6.32219	0.00375438	6.09582	1	10.3518	371400
Liaocheng City	2016	-3.06608	0.283714	0.782134	0.00229245	10.7711	6.50468	0.00273909	6.43615	0	15.1048	371500
Binzhou City	2016	-2.11048	-0.0111691	0.958495	0.00486618	11.0626	5.9943	0.00156085	6.25383	0	12.8388	371600
Heze City	2016	-3.17619	0.233235	0.736688	0.00099387	10.3057	6.54902	0.0110335	6.20051	0	16.139	371700
Zhengzhou City	2016	-3.28496	-0.24783	1.09596	0.00336808	11.3399	7.16666	0.00648843	8.16479	1	13.4164	410100
kaifeng city	2016	-4.46786	0.169313	1.05835	0.002859	10.5615	6.55856	0.0330041	5.04343	0	10.3472	410200
Luoyang City	2016	-3.64844	-0.0713043	1.00192	0.00389723	10.9404	6.0969	0.00633885	6.51915	1	12.4931	410300
Pingdingshan City	2016	-4.03075	0.256742	0.841762	0.00469413	10.5107	6.44701	0.0467217	5.40717	0	13.8031	410400
Anyang City	2016	-3.48293	0.216808	0.871656	0.00344658	10.5867	6.54267	0.0157241	5.48894	0	9.22	410500
Hebi City	2016	-4.42537	0.188975	0.410367	0.00372192	10.7777	6.60369	0.0163807	3.78419	0	12.0994	410600
Xinxiang City	2016	-3.57831	-0.119525	0.810129	0.00466589	10.5402	6.49441	0.0700264	6.30445	1	14.6364	410700
Jiaozuo City	2016	-3.56046	0.280638	0.579116	0.00456684	10.9884	6.76799	0.0313433	5.88888	1	9.19132	410800
Puyang City	2016	-4.39603	0.586581	0.622169	0.00314822	10.5981	6.76161	0.0262208	5.00395	0	10.7373	410900
Xuchang City	2016	-4.02329	0.0893578	0.583985	0.00525046	10.9064	6.77162	0.0289978	6.62936	0	9.78475	411000
Luohe City	2016	-5.12561	0.0200652	0.434964	0.00362214	10.6247	6.91271	0.020093	4.31749	0	10.9877	411100
Sanmenxia City	2016	-3.87295	-0.635918	0.605417	0.00522876	10.9835	5.36826	0.0552545	4.48864	0	11.4345	411200
Nanyang City	2016	-4.36034	0.119058	0.905251	0.00526118	10.3421	5.93735	0.0532337	5.89715	1	14.0821	411300
Shangqiu City	2016	-4.08654	0.179844	0.945678	0.00429482	10.2158	6.34901	0.0139028	4.92725	1	11.8397	411400
Xinyang City	2016	-5.07517	-0.0369687	0.974968	0.00465797	10.3651	5.83427	0.0121003	4.74493	0	11.6236	411500
Zhoukou City	2016	-4.45033	0.11089	0.736453	0.00302304	10.1535	6.60256	0.017079	4.70048	0	13.7966	411600
Zhumadian City	2016	-4.33627	0.10225	1.0158	0.00310913	10.2508	6.1356	0.0151544	4.85981	0	11.3258	411700
Wuhan	2016	-3.1073	-1.05443	1.20419	0.00628594	11.6215	7.12863	0.0130846	8.56274	1	12.7629	420100
Huangshi City	2016	-3.66597	-0.109071	0.651466	0.00783929	10.8787	6.28628	0.0475041	5.63121	1	13.3886	420200
Shiyan City	2016	-4.88844	-0.0887597	0.842315	0.00566367	10.6474	4.96573	0.00742553	5.11799	1	12.7601	420300
Yichang City	2016	-3.60642	-0.299517	0.559497	0.00319574	11.4073	5.26881	0.0128939	6.82111	1	8.27045	420500
Xiangyang City	2016	-3.69252	-0.355556	0.594585	0.00336927	11.0923	5.6532	0.00700793	6.45205	1	13.3494	420600
Ezhou City	2016	-4.69949	-0.573006	0.61208	0.00485031	11.225	6.50354	0.0148141	4.72739	1	11.6592	420700
Jingmen City	2016	-4.43692	-0.432229	0.656521	0.00435624	10.868	5.45403	0.0225436	5.50533	0	13.6202	420800
Xiaogan City	2016	-3.95058	-0.492865	0.71232	0.00450731	10.3808	6.308	0.0164276	5.43372	0	14.2568	420900
Jingzhou City	2016	-4.05722	-0.682779	0.825088	0.00307692	10.3191	5.99159	0.0156953	5.28827	0	12.0421	421000
Huanggang City	2016	-4.81285	-0.375133	1.03484	0.00484464	10.2173	5.88953	0.00552196	5.06259	0	10.9552	421100
Xianning City	2016	-4.67289	-0.348027	0.74979	0.0100247	10.6926	5.54203	0.00497374	4.75359	0	11.3774	421200
suizhou city	2016	-6.41477	0.0375706	0.785928	0.00282192	10.5662	5.42902	0.00419401	4.21951	1	12.0101	421300
Changsha City	2016	-4.25525	-0.345406	0.991084	0.00328353	11.729	6.45832	0.0100187	8.32531	1	11.3764	430100
Zhuzhou City	2016	-3.87902	-0.140222	0.738014	0.00324951	11.0362	5.87073	0.0341607	6.68586	1	10.1304	430200
Xiangtan City	2016	-3.66671	-0.120403	0.757889	0.0035487	11.0966	6.33727	0.0280521	6.00141	1	13.5343	430300
Hengyang City	2016	-3.25274	0.176792	1.04455	0.00197984	10.5718	6.16918	0.0375265	5.79301	1	13.5454	430400
Shaoyang City	2016	-4.46879	-0.0697722	1.21334	0.00440286	9.95166	5.85806	0.026662	4.66344	0	11.4652	430500
Yueyang City	2016	-3.53617	-0.1296	0.875264	0.00390943	10.912	5.9418	0.00978346	5.29832	1	12.9086	430600
Changde City	2016	-3.99716	0.126118	1.04464	0.00178049	10.8306	5.77233	0.00889467	5.43372	0	8.38877	430700
Zhangjiajie City	2016	-4.96898	-0.244088	3.16996	0.00270701	10.3828	5.07595	0.0199817	3.61092	0	10.1678	430800
Yiyang City	2016	-3.96471	0.0974177	1.05634	0.00655738	10.4274	5.88298	0.0137069	5.21494	1	10.9288	430900
Chenzhou City	2016	-3.98729	-0.0206867	0.732424	0.00438322	10.7513	5.48142	0.010649	5.39363	0	14.2142	431000
Yongzhou City	2016	-4.70148	-0.0384633	1.27189	0.00316255	10.2662	5.50011	0.0457829	5.42054	0	9.96354	431100
Huaihua City	2016	-4.40791	-0.298244	1.24143	0.00497925	10.2582	5.17568	0.0404132	4.70953	0	10.7786	431200
Loudi City	2016	-3.47771	0.249939	0.765473	0.00221126	10.4929	6.17139	0.00194173	4.59512	0	14.5725	431300
Guangzhou City	2016	-2.84872	-1.10055	2.35724	0.00332942	11.8631	7.52435	0.0188747	9.02521	1	14.9781	440100
Shaoguan City	2016	-3.54212	-0.797955	1.35371	0.00390564	10.6308	5.07441	0.0193662	5.01063	0	15.0354	440200
Shenzhen	2016	-3.52644	-3.31617	1.50464	0.00352498	12.0282	8.67086	0.00275869	9.4298	1	10.7758	440300
Zhuhai city	2016	-4.30204	-3.46664	1.02144	0.00401464	11.8097	6.86212	0.0229329	7.36137	0	11.9243	440400
Shan Tou	2016	-3.89968	-0.0370884	0.877846	0.00262089	10.5292	7.83636	0.0684367	5.273	1	13.2038	440500
Foshan City	2016	-2.95845	0.0163992	0.648834	0.00430395	11.6604	7.58104	0.00289886	8.1588	0	12.4192	440600
Jiangmen	2016	-3.15056	-0.700245	0.937579	0.00195918	10.8851	6.16663	0.0113232	6.54103	0	11.312	440700
Zhangjiang City	2016	-3.82112	-0.36531	1.11664	0.00388963	10.4804	6.30477	0.0130764	5.37528	0	10.568	440800
Maoming City	2016	-4.4529	0.0975485	1.07895	0.00278759	10.6738	6.28022	0.0016217	5.07517	0	12.798	440900
Zhaoqing	2016	-3.59135	-0.117045	0.767932	0.00260454	10.8431	5.61116	0.00190078	5.59099	0	9.39548	441200
Huizhou	2016	-3.72759	-0.280967	0.763603	0.00487617	11.1789	6.04024	0.0118044	7.27863	0	13.351	441300
Meizhou City	2016	-3.89081	-0.537946	1.27195	0.00425213	10.0871	5.61398	0.0222332	4.48864	1	16.2602	441400
Shanwei City	2016	-5.64558	-0.613631	0.895281	0.00337487	10.2165	6.43395	0.00362621	2.63906	0	11.6465	441500
Heyuan City	2016	-5.08652	-0.532618	1.03858	0.00284128	10.2821	5.28107	0.00356089	5.1985	0	11.0114	441600
Yangjiang City	2016	-4.43821	0.0651575	1.01927	0.00267905	10.8284	5.75801	0.00702038	2.99573	0	9.71872	441700
Qingyuan City	2016	-3.75024	-0.134079	1.30958	0.00555456	10.495	5.30696	0.00365244	5.23111	0	10.7248	441800
Dongguan city	2016	-2.62396	0.48229	1.14393	0.00305623	11.3228	8.11875	0.00512841	8.20056	1	9.27331	441900
Zhongshan City	2016	-3.6965	-0.656013	0.868818	0.00432	11.5076	7.49822	0.0381824	7.32251	1	14.5396	442000
Chaozhou City	2016	-4.82814	-0.273289	0.802798	0.00265202	10.5175	6.73362	0.00983651	4.69135	0	8.84862	445100
Jieyang City	2016	-4.40593	-0.11421	0.625875	0.00410448	10.4051	7.05111	0.00233154	4.2485	0	12.9848	445200
Yunfu City	2016	-4.39859	-0.950256	0.929435	0.00366251	10.3578	5.75978	0.0010164	4.17439	0	12.8952	445300
NanNing City	2016	-4.23443	-0.188515	1.31854	0.00264317	10.8728	5.75503	0.00363351	7.61727	0	13.6885	450100
Liuzhou City	2016	-3.45839	0.142011	0.686613	0.0033293	11.0486	5.35612	0.00286142	6.87005	0	13.2958	450200
Guilin City	2016	-4.29784	0.0297359	0.847344	0.00662252	10.6266	5.19405	0.00074444	6.76734	0	11.1599	450300
Wuzhou City	2016	-4.62263	0.130305	0.532344	0.00362034	10.5732	5.47659	0.00521455	4.65396	0	12.1529	450400
Beihai City	2016	-4.97809	-0.0956499	0.611859	0.00428659	11.0281	6.19414	0.00023608	5.60947	0	11.6065	450500
Fangchengang City	2016	-4.3116	0.102116	0.536402	0.00415763	11.2008	4.99773	0.0138519	5.15906	0	14.2703	450600
Guigang City	2016	-3.04664	0.228938	0.954645	0.003898	10.0092	6.00832	0.00882107	4.75359	0	12.6187	450800
Yulin City	2016	-4.61296	0.0475009	0.918224	0.00508293	10.2077	6.10153	0.00201536	5.52943	1	10.8638	450900
Baise City	2016	-4.03862	0.0710336	0.567173	0.0047759	10.3379	4.60191	0.00110807	5.14749	0	10.9695	451000
Hezhou City	2016	-5.46023	-0.0196632	0.922832	0.010114	10.1464	5.15276	0.00017817	4.82028	0	9.41342	451100
Hechi City	2016	-4.5214	-0.0861591	1.53371	0.00219118	9.84384	4.64621	0.00170552	5.74939	0	13.0754	451200
Laibin City	2016	-4.24996	0.108047	1.00777	0.00341686	10.1993	5.09614	0.00019601	4.43082	0	9.05678	451300
Chongzuo City	2016	-4.82512	0.185917	0.926264	0.00251516	10.523	4.7788	0.00268481	4.70048	0	16.4929	451400
Haikou	2016	-6.49704	-0.406875	4.11147	0.00348059	10.9387	6.87657	0.00154604	5.80814	1	13.9045	460100
Sanya City	2016	-8.4665	-1.35855	3.32779	0.00324475	11.0552	5.96935	0.00188799	2.77259	0	13.8569	460200
Chongqing	2016	-1.92604	-0.259809	1.08109	0.00553297	10.9665	5.91842	0.0290743	8.4659	1	12.8782	500000
Chengdu City	2016	-3.4389	-1.59574	1.2354	0.00145815	11.251	7.00593	0.0424506	9.02786	1	12.8529	510100
Zigong City	2016	-4.99026	0.0508303	0.546229	0.002559	10.7028	6.4513	0.0327603	5.25227	0	11.6434	510300
Panzhihua City	2016	-3.20976	-0.0468219	0.370496	0.00192073	11.3172	5.11648	0.00055398	5.47646	1	13.6483	510400
Luzhou City	2016	-3.98478	0.0382366	0.488832	0.00091701	10.4486	5.861	0.00202534	5.273	1	11.6899	510500
Deyang City	2016	-4.05344	0.345986	0.619815	0.00184131	10.8165	6.38841	0.00367462	6.43294	0	13.1952	510600
Mianyang City	2016	-4.48443	-0.172968	0.769536	0.00283328	10.5506	5.46653	0.00460057	6.57508	1	12.5894	510700
Guangyuan City	2016	-5.56286	-0.261557	0.800773	0.00451613	10.1295	5.08334	0.00661671	4.29046	0	10.6632	510800
Suining City	2016	-5.33912	-0.167507	0.612326	0.00315562	10.3293	6.428	0.00169016	4.72739	0	13.8293	510900
Neijiang City	2016	-3.4831	0.312958	0.474016	0.00256178	10.4535	6.54409	0.00366222	4.39445	1	10.7449	511000
Leshan	2016	-3.46445	0.361842	0.64695	0.00276074	10.6715	5.54692	0.00241772	5.45104	0	12.9987	511100
Nanchong City	2016	-4.76987	0.184399	0.704299	0.00256968	10.1609	6.23754	0.00236552	4.23411	1	12.6179	511300
Meishan City	2016	-3.97272	0.205476	0.61477	0.00198676	10.5248	6.04103	0.00209083	4.79579	0	12.1637	511400
Yibin City	2016	-2.82251	0.258483	0.566509	0.00458716	10.5115	5.82624	0.0065465	5.07517	1	12.1637	511500
Guang'an City	2016	-3.8162	0.12277	0.630906	0.00215135	10.4082	6.24145	0.00166095	4.78749	0	12.52	511600
Dazhou City	2016	-3.91054	-0.0246852	0.891215	0.00225819	10.1628	5.81874	0.00308477	4.18966	1	13.0981	511700
Ya'an city	2016	-5.59269	-0.187868	0.609436	0.00554597	10.4726	4.63057	0.00233419	4.54329	1	11.2358	511800
Bazhong City	2016	-6.55415	-0.285206	0.790862	0.00223868	9.70595	5.59811	0.00066117	4.06044	0	13.547	511900
Ziyang City	2016	-5.49324	0.0433195	0.54086	0.00242534	10.527	6.08664	0.0024053	4.40672	0	15.1434	512000
Guiyang City	2016	-3.61073	-0.499611	1.47824	0.00450341	11.1239	6.36182	0.005104	6.87316	1	12.6695	520100
Liupanshui City	2016	-3.04152	0.179671	0.800358	0.00469341	10.7216	5.67797	0.0235488	4.38203	0	13.8147	520200
Zunyi City	2016	-3.70761	0.252682	0.912935	0.00458177	10.5638	5.30768	0.0158103	5.68698	1	12.3372	520300
Anshun City	2016	-4.80161	0.135293	1.542	0.00534063	10.3161	5.52335	0.0101122	4.52179	0	12.1549	520400
Kunming City	2016	-3.01127	-0.317175	1.46931	0.00235849	11.0691	5.76448	0.0150684	7.58984	0	11.6623	530100
Qujing City	2016	-2.64506	0.0300382	0.632246	0.00380175	10.2842	5.34635	0.0114261	5.09987	0	12.6791	530300
Yuxi City	2016	-3.50377	0.0834182	0.717266	0.00472035	10.9221	5.04654	0.00266482	4.91998	1	12.3992	530400
Baoshan City	2016	-3.64982	0.441175	1.15907	0.00315885	10.0729	4.88162	5.922e-05	3.04452	0	14.3756	530500
Zhaotong City	2016	-4.46001	0.340785	0.913002	0.00267756	9.54966	5.50644	0.00130767	2.89037	0	9.97763	530600
Lijiang City	2016	-5.39997	-0.198616	1.17682	0.00480457	10.0906	4.12741	7.286e-05	3.52636	0	8.58046	530700
Pu'er City	2016	-4.24118	0.265916	1.12518	0.00459393	9.98438	4.05469	0.00021469	4.06044	0	10.9014	530800
Lincang City	2016	-3.98803	0.267941	1.13223	0.00378744	9.99451	4.66772	0.011937	2.94444	0	14.2113	530900
Xi'an City	2016	-4.38945	-0.861529	1.74174	0.00326751	11.1754	6.76583	0.00018082	8.26642	0	11.3252	610100
Tongchuan City	2016	-5.27801	0.248175	0.778805	0.00491942	10.5133	5.38498	0.0478026	2.19722	0	12.3633	610200
Baoji City	2016	-4.02503	0.25884	0.434892	0.00428266	10.8447	5.33775	0.00484897	5.26786	0	11.7156	610300
Xianyang City	2016	-3.94297	0.367425	0.476955	0.00377155	10.7793	6.19178	0.00019657	5.34233	0	11.214	610400
Weinan City	2016	-2.84402	0.282724	0.844449	0.00547027	10.2307	6.01259	0.00055404	4.7362	1	8.87919	610500
Yan'an City	2016	-4.4909	0.272527	0.681064	0.00312038	10.7852	4.10323	0.00059235	4.11087	0	11.5971	610600
Hanzhong City	2016	-3.99263	0.334563	0.920794	0.00504311	10.4222	4.83897	0.00076529	5.03044	0	11.3565	610700
Yulin City	2016	-2.88325	0.308208	0.553209	0.00527325	11.3116	4.36963	0.00115576	4.75359	0	12.9223	610800
Ankang City	2016	-5.82704	0.0917431	0.648214	0.00665157	10.3663	4.72492	0.00085195	3.09104	0	11.5857	610900
Shangluo City	2016	-5.22438	0.299474	0.620839	0.00676285	10.2947	4.80866	0.00056993	4.77069	0	10.8125	611000
Lan'Zhou City	2016	-4.01888	0.0982528	1.78962	0.00406678	11.022	5.64436	0.00074715	6.632	1	9.53761	620100
Jiayuguan City	2016	-2.30473	0.859891	1.46974	0.00321612	11.0452	4.42415	0.00989828	3.58352	0	10.2928	620200
Qingyang City	2016	-5.86487	0.156449	0.779116	0.00334093	10.1937	4.41231	0.00688088	4.14314	0	12.8129	621000
Yinchuan City	2016	-3.88975	0.296782	0.888323	0.00324212	11.2157	5.48599	0.00482825	5.8944	1	10.9678	640100
Shizuishan City	2016	-3.45979	0.318957	0.506667	0.0035461	11.0803	5.00443	0.00145918	4.69135	0	10.3928	640200
Beijing	2017	-3.76019	-4.43551	4.23777	0.00632511	11.7675	7.18825	0.0572319	10.2893	1	12.4822	110000
Tianjin City	2017	-2.69479	-1.19036	1.42037	0.00348095	11.6889	7.17426	0.0376866	9.17285	1	13.3221	120000
Shijiazhuang City	2017	-3.2411	-0.557513	1.24965	0.00464474	10.9512	6.64696	0.0148782	7.42536	1	11.5234	130100
Tangshan City	2017	-2.31161	0.389544	0.668646	0.00381225	11.3263	6.31775	0.0162142	6.85856	0	13.1984	130200
Qinhuangdao City	2017	-4.12905	-0.0885283	1.55185	0.00483691	10.7864	5.98564	0.0448885	6.03548	0	12.5446	130300
Handan	2017	-3.24955	0.167332	0.934215	0.00481109	10.4792	6.66893	0.0213012	6.21261	0	12.2302	130400
Xingtai city	2017	-3.54433	0.113388	0.996417	0.0038583	10.2576	6.38016	0.019023	5.86079	0	10.987	130500
Baoding City	2017	-3.87472	0.029724	0.947464	0.00559313	10.2949	6.26471	0.0139883	7.10661	0	10.7397	130600
Zhangjiakou City	2017	-4.26999	-0.134538	1.35993	0.0066778	10.3803	4.79054	0.0189178	5.54908	0	16.3156	130700
Chengde City	2017	-3.83483	-0.12195	1.04117	0.00536633	10.6286	4.4982	0.00169533	5.25749	0	10.8775	130800
Cangzhou City	2017	-4.24838	0.129672	0.99653	0.00485673	10.7869	6.28512	0.0112855	6.16121	0	15.8405	130900
Langfang City	2017	-4.42317	-1.57355	1.33069	0.00313952	11.0282	6.59137	0.0226082	6.38519	0	14.6906	131000
Hengshui City	2017	-5.85264	-0.116235	0.986729	0.00587268	10.4393	6.22323	0.0113055	5.77144	0	11.4142	131100
Taiyuan City	2017	-4.18738	-0.388336	1.7015	0.0058548	11.2585	6.43651	0.00208737	7.22621	1	12.476	140100
Datong City	2017	-4.22516	0.085081	1.58886	0.00560652	10.3942	5.48924	0.00999863	5.10595	0	12.9898	140200
Yangquan City	2017	-3.9254	-0.0058542	1.07147	0.00338028	10.7746	5.73154	0.0112781	4.48864	1	9.04823	140300
Changzhi City	2017	-3.7202	0.0719042	0.821385	0.00406598	10.6663	5.50889	0.0171582	5.00395	0	11.0401	140400
Jincheng City	2017	-3.98629	0.0875837	0.807969	0.00222253	10.8095	5.50895	0.0114731	4.79579	0	11.6611	140500
Shuozhou City	2017	-4.40588	0.25816	1.32658	0.00411088	10.9208	5.11668	0.00158393	3.89182	0	13.4804	140600
Jinzhong City	2017	-4.3035	0.106549	1.01772	0.00312883	10.5525	5.32206	0.0197943	5.16479	1	15.1684	140700
Yuncheng City	2017	-3.44022	-0.275864	1.30459	0.00325184	10.1312	5.92731	0.00344469	5.20949	0	14.8484	140800
Xinzhou City	2017	-4.36899	0.0003601	0.997041	0.00324914	10.2279	4.83371	0.00327355	4.17439	0	13.2869	140900
Linfen City	2017	-2.93476	-0.147471	1.00703	0.00584212	10.2935	5.39571	0.00888829	4.99043	0	10.3557	141000
Luliang City	2017	-3.29965	-0.0583125	0.628251	0.00302393	10.4308	5.20436	0.00064626	4.48864	0	13.0849	141100
Hohhot City	2017	-3.49085	-1.14139	2.47402	0.00389712	11.4941	5.18667	0.0115636	6.22456	1	14.3835	150100
Baotou City	2017	-3.42823	0.25557	1.21448	0.00296993	11.6886	4.63585	0.0107402	5.826	1	12.1127	150200
Wuhai City	2017	-3.75994	-0.08085	0.675273	0.00360728	11.4657	5.79136	0.00103089	3.71357	1	13.4495	150300
Chifeng City	2017	-4.14723	0.0703591	1.2076	0.00122926	10.606	3.86971	0.0105766	4.62497	0	14.1724	150400
Tongliao City	2017	-3.68228	0.195591	1.35658	0.00505386	10.859	3.96216	0.00036575	4.20469	1	12.4566	150500
Ordos City	2017	-3.56316	0.169665	0.80127	0.00331469	12.1985	3.16757	0.0339967	5.66296	1	9.55969	150600
Hulunbeir	2017	-3.85026	0.170974	1.28995	0.00490998	10.9479	2.28585	0.00463357	4.04305	0	11.8323	150700
Bayannur City	2017	-4.20307	0.176317	0.832829	0.00538008	10.8462	3.24363	0.016105	3.63759	0	9.63679	150800
Wulanchabu	2017	-4.27951	-0.168825	0.908086	0.00520341	10.6082	3.65347	0.0289416	3.8712	0	14.9479	150900
Shenyang city	2017	-3.63397	-0.154918	1.49625	0.00181109	11.1527	6.46905	0.011536	7.77402	1	13.4022	210100
Dalian City	2017	-2.53369	-1.85627	1.22824	0.00306996	11.5133	6.32026	0.0306284	7.65823	1	12.1863	210200
Anshan City	2017	-3.55075	0.145722	1.44392	0.0009998	10.7097	5.96307	0.00165536	5.97635	1	10.415	210300
Fushun City	2017	-4.02325	0.125625	0.789849	0.00300852	10.735	5.21209	0.00196403	5.18739	0	10.8725	210400
Benxi City	2017	-3.79904	-0.0283114	1.08178	0.00253429	10.7375	5.30112	0.00113381	4.33073	1	12.8169	210500
Dandong City	2017	-5.00571	-0.223628	1.71161	0.00368392	10.3988	5.05519	0.0128643	4.64439	0	12.701	210600
Jinzhou City	2017	-4.42138	-0.575611	1.38501	0.00166605	10.4703	5.71762	0.00797161	5.34233	0	12.0914	210700
Yingkou City	2017	-3.692	-0.0813413	1.14944	0.00285409	10.8608	6.10923	0.00624403	5.32788	0	14.4089	210800
Fuxin City	2017	-4.00447	-0.439052	1.83072	0.00359985	10.0478	5.14161	0.0385123	4.43082	0	14.1803	210900
Liaoyang City	2017	-4.30186	0.0522108	1.01392	0.00135083	10.6322	5.95172	0.00301815	4.04305	0	15.99	211000
Panjin City	2017	-4.78026	0.23657	0.874757	0.00187906	11.2343	5.85827	0.0119677	5.35186	1	11.5383	211100
Tieling City	2017	-4.827	-0.0869538	1.38146	0.00167469	10.0206	5.31629	0.00127144	4.36945	0	10.2996	211200
Chaoyang City	2017	-4.23687	0.0113468	1.91476	0.00340715	10.1605	5.00874	0.00565252	4.30406	0	13.253	211300
Huludao City	2017	-4.49979	-0.0795083	1.19847	0.00110375	10.2456	5.50033	0.00356626	4.5326	0	13.9655	211400
Changchun City	2017	-4.26226	0.0208231	0.936137	0.00311355	11.3799	5.90015	0.0373493	7.52456	0	12.4704	220100
Jilin City	2017	-3.09416	0.0921984	1.39993	0.00235532	10.9266	5.01845	0.0157585	5.55683	0	11.4919	220200
Siping City	2017	-4.62123	-0.0534973	1.35654	0.00185908	10.4086	5.41195	0.00844731	4.63473	0	10.0449	220300
Liaoyuan City	2017	-5.39335	0.272996	0.774328	0.00206573	10.9711	5.44525	0.0141952	3.09104	0	10.8146	220400
Tonghua City	2017	-4.66919	-0.817209	1.13569	0.00453148	10.6125	4.94138	0.020122	3.33221	0	11.116	220500
Baishan City	2017	-5.57304	0.0614666	0.860661	0.0108909	10.937	4.23419	0.0142396	2.83321	1	11.2256	220600
Songyuan City	2017	-5.40419	0.573837	1.53126	0.00607727	10.9089	4.87642	0.00834334	3.68888	0	15.0761	220700
Baicheng City	2017	-5.46581	-0.0539244	1.16975	0.00985313	10.4303	4.3152	0.00887205	3.2581	0	10.0191	220800
Harbin City	2017	-4.0457	-0.685552	2.13592	0.00147929	10.9542	5.3285	0.0362527	7.62169	1	13.0787	230100
Qiqihar City	2017	-4.01178	-0.289658	1.73308	0.00405405	10.1744	4.78557	0.0251277	5.37064	0	14.835	230200
Jixi City	2017	-5.1601	0.108357	1.66735	0.00224409	10.2877	4.36889	0.0198447	3.68888	0	13.5279	230300
Hegang City	2017	-4.35122	0.423202	1.1741	0.00372902	10.2277	4.24492	0.00868852	2.94444	0	14.6676	230400
Shuangyashan City	2017	-4.59861	0.181525	1.94487	0.00173592	10.3821	4.14682	0.0045299	3.71357	0	13.3473	230500
Daqing City	2017	-4.13387	0.564972	0.688509	0.00227549	11.4894	4.86237	0.0115985	5.42495	1	13.154	230600
Yichun City	2017	-4.98957	-0.0300312	1.90123	0.00666325	10.0037	3.57226	0.00127644	2.89037	0	9.53845	230700
Jiamusi City	2017	-5.47972	-0.382507	2.2218	0.00232198	10.6315	4.29371	0.00078717	4.70048	0	11.4888	230800
Qitaihe City	2017	-5.22301	0.281985	1.26731	0.00395313	10.2694	4.84864	0.00075449	2.56495	0	13.8406	230900
Mudanjiang City	2017	-5.35125	-0.0432111	1.44366	0.0037594	10.8039	4.25382	0.0281055	4.09434	1	11.4744	231000
Heihe City	2017	-5.16372	-0.0772508	2.53262	0.00319933	10.3168	3.1491	0.0150389	2.63906	0	14.3514	231100
Shanghai	2017	-2.43574	-2.9185	2.27118	0.00381679	11.7491	8.24667	0.0365894	9.67067	1	12.7566	310000
Nanjing City	2017	-2.99657	-2.96751	1.57344	0.00498657	11.8499	7.14653	0.0206599	9.30255	1	16.4022	320100
Wuxi City	2017	-2.53952	-1.05171	1.07913	0.00288525	11.9689	7.27241	0.0230419	8.67863	1	14.2335	320200
Xuzhou	2017	-3.26335	-0.327681	1.13624	0.00388489	11.1828	6.66077	0.016559	7.37963	0	11.8893	320300
Changzhou City	2017	-2.98009	-0.670582	1.10406	0.00356391	11.8204	7.01446	0.0220656	8.15421	0	16.2653	320400
Suzhou City	2017	-1.92328	-1.29458	1.07689	0.00373682	11.9808	7.13334	0.0171372	9.32839	1	12.9072	320500
Nantong city	2017	-3.2111	-0.433885	1.02647	0.00477223	11.5523	6.55811	0.0206413	7.81157	1	16.0856	320600
Lianyungang City	2017	-3.83113	-0.534327	1.00109	0.00365535	10.9536	6.40786	0.0176966	6.41182	0	13.0133	320700
Huaian city	2017	-4.04303	-0.37712	1.14864	0.00432767	11.1247	6.19305	0.0233249	6.8533	0	14.8288	320800
Yancheng City	2017	-3.29637	-0.650747	0.994272	0.00501296	11.151	6.06639	0.0102249	7.88646	0	11.5662	320900
Yangzhou	2017	-3.7978	-0.522902	0.944942	0.00522671	11.6087	6.54865	0.015719	7.8501	1	15.6394	321000
Zhenjiang	2017	-3.99383	-0.593045	0.977559	0.00701433	11.7261	6.73803	0.0222276	7.94272	1	12.7264	321100
Taizhou City	2017	-4.07139	-0.395887	0.99012	0.00377245	11.5045	6.71758	0.0236461	7.67415	1	17.0018	321200
suqian city	2017	-3.85917	-0.376081	0.867827	0.00406016	10.8611	6.37642	0.00917573	6.73934	0	9.1223	321300
Hangzhou City	2017	-2.60103	-2.35445	1.78009	0.00328431	11.8139	6.33162	0.0345622	9.07715	1	14.5697	330100
Ningbo City	2017	-3.02062	-0.838068	0.888729	0.00295348	11.7277	6.69566	0.0269835	8.30152	0	16.9497	330200
Wenzhou city	2017	-4.1401	-0.264006	1.41571	0.00245133	10.9828	6.6346	0.00436226	7.99632	0	9.14253	330300
Jiaxing City	2017	-2.81683	-0.4956	0.832687	0.00300802	11.4565	7.00084	0.0450492	7.89915	1	12.3644	330400
Huzhou	2017	-3.44387	-0.481211	0.998178	0.00444955	11.326	6.24006	0.02803	7.77611	0	13.3079	330500
Shaoxing City	2017	-2.65331	0.10201	0.95455	0.00423793	11.5287	6.40327	0.0166965	8.38435	0	12.1273	330600
Jinhua City	2017	-3.73827	-0.164007	1.21167	0.00299132	11.1483	6.2275	0.00737043	7.54856	1	14.0393	330700
Quzhou City	2017	-3.30731	-0.999186	1.08038	0.00665302	11.0227	5.50424	0.00366114	6.632	0	9.74244	330800
Zhoushan City	2017	-5.52562	-0.440913	1.46303	0.00293212	11.5606	6.68101	0.0218903	6.10032	0	11.4294	330900
Taizhou	2017	-4.00197	-0.059021	1.13066	0.00116009	11.1837	6.474	0.00665755	7.29438	0	10.0306	331000
Lishui City	2017	-4.3881	-0.76772	1.151	0.00681159	10.9595	4.83576	0.0114134	6.35611	0	12.6063	331100
Hefei City	2017	-4.11724	-1.80469	0.98808	0.00277279	11.3903	6.53921	0.0284222	9.01103	1	13.5188	340100
Wuhu	2017	-3.88306	-2.41273	0.770306	0.00271522	11.2955	6.4154	0.0597625	7.74716	1	12.5157	340200
Bengbu	2017	-5.08705	-0.928284	0.961683	0.00286757	10.7415	6.33435	0.0684061	6.47235	0	16.0709	340300
Huainan City	2017	-3.65159	-0.250021	0.887526	0.00487488	10.3268	6.44178	0.0148306	6.17794	0	10.6562	340400
Ma'anshan City	2017	-3.32805	-1.10907	0.74264	0.00301963	11.2214	6.3374	0.0877241	7.18766	1	11.2325	340500
Huaibei City	2017	-4.58882	-0.130094	0.670806	0.00349709	10.6373	6.69603	0.0485886	5.6204	0	14.2025	340600
Tongling City	2017	-4.20518	-1.20297	0.620573	0.00204274	11.1553	6.28495	0.0158716	5.7462	1	15.2026	340700
Anqing City	2017	-4.59292	-0.745374	0.81886	0.00280561	10.5167	5.8339	0.00745797	6.42649	1	11.336	340800
Huangshan City	2017	-5.75434	-1.24323	1.473	0.00327309	10.6976	4.96106	0.0186719	4.77069	1	12.5542	341000
Chuzhou City	2017	-4.66656	-0.770114	0.69637	0.00311231	10.5845	5.70506	0.0502571	6.82979	0	12.7447	341100
Fuyang City	2017	-4.24501	-0.150061	0.968252	0.00377834	9.88001	6.67814	0.00920013	6.78784	0	16.3842	341200
Suzhou City	2017	-4.46272	-0.407218	1.21035	0.00177557	10.168	6.33906	0.0352812	5.88332	1	14.1438	341300
Lu'an City	2017	-5.72554	-0.963939	0.965511	0.00267872	10.1026	5.76372	0.0247035	6.51323	0	13.2973	341500
Bozhou City	2017	-4.44331	-0.462681	1.11059	0.00318505	10.0161	6.40158	0.0447422	5.69036	0	12.6442	341600
Chizhou City	2017	-5.15595	-0.300067	1.05731	0.00291904	10.6731	5.14844	0.0411707	5.59099	0	14.5441	341700
xuancheng city	2017	-4.61179	-1.29226	0.84723	0.00261715	10.7247	5.3555	0.0513533	5.96615	0	14.5322	341800
Fuzhou City	2017	-3.49884	-0.930017	1.24976	0.00276333	11.4311	6.41575	0.0131314	8.03819	1	13.9074	350100
Xiamen City	2017	-2.90277	-2.49774	1.42102	0.00549159	11.5866	7.75714	0.0319143	7.82365	1	11.9217	350200
Putian City	2017	-4.97081	-0.661771	0.730755	0.00410272	11.1608	6.55049	0.00922696	5.35186	1	13.1901	350300
Sanming City	2017	-3.84146	-0.368269	0.690283	0.00576265	11.3185	4.71002	0.00363137	5.53339	0	14.4614	350400
Quanzhou City	2017	-3.43384	-0.226924	0.675588	0.00328407	11.3817	6.66142	0.0105549	7.93916	1	13.2922	350500
Zhangzhou City	2017	-2.91756	-0.012867	0.85689	0.00547123	11.1512	5.98839	0.0195439	6.56103	0	9.15866	350600
Nanping City	2017	-4.48406	-0.247454	0.891834	0.00289157	11.0167	4.62009	0.00481675	5.02388	0	12.4382	350700
Longyan City	2017	-4.23594	-0.650674	0.801222	0.00323132	11.3084	4.92762	0.00550834	6.23637	0	11.7636	350800
Ningde City	2017	-4.52471	-0.292883	0.679083	0.00405405	11.0287	5.37913	0.00505074	5.95064	0	12.0354	350900
Nanchang City	2017	-3.70812	-1.01182	0.8597	0.00280482	11.3931	6.59625	0.0461495	7.50549	1	13.0845	360100
Jingdezhen City	2017	-4.29941	-0.0506652	0.816061	0.00220049	10.8368	5.75318	0.0164961	4.64439	0	13.7534	360200
Pingxiang City	2017	-4.30529	-0.551329	0.869007	0.00455897	10.8651	6.21611	0.0248901	5.32301	0	17.4729	360300
Jiujiang City	2017	-3.50284	-0.325416	0.813553	0.00483092	10.8058	5.502	0.0562733	5.90263	0	14.4479	360400
Xinyu City	2017	-3.93757	-0.672175	0.855397	0.0027137	11.3813	5.91444	0.0287048	4.98361	1	13.5412	360500
Yingtan City	2017	-5.19362	-0.79077	0.640103	0.00285878	11.0826	5.78967	0.0259213	5.34711	0	10.5658	360600
Ganzhou City	2017	-3.55823	-0.732704	1.05176	0.00450294	10.2783	5.38812	0.0454264	6.71052	1	12.9774	360700
Ji'an City	2017	-4.06747	-0.518752	0.837106	0.00583736	10.3886	5.2692	0.0453238	5.64545	1	14.9214	360800
Yichun City	2017	-3.48913	-0.692573	0.915231	0.00466201	10.4839	5.6934	0.0265659	5.74939	0	14.7434	360900
Fuzhou City	2017	-4.66723	-0.579301	0.90255	0.0061674	10.381	5.36534	0.0212774	5.97889	0	13.0916	361000
Shangrao City	2017	-3.65076	-0.207153	0.880718	0.00145191	10.3014	5.69501	0.0383738	5.93224	1	14.2566	361100
Jinan City	2017	-3.71424	-1.84651	1.65296	0.00324544	11.4955	6.8133	0.017289	8.31825	0	11.1819	370100
Qingdao City	2017	-4.07875	-0.32208	1.35563	0.00357048	11.6887	6.70887	0.0462383	8.72307	1	12.2027	370200
Zibo	2017	-2.73846	-0.297627	0.852489	0.00442804	11.5285	6.66891	0.00985939	6.98101	1	11.7459	370300
Zaozhuang City	2017	-3.84277	0.189207	0.822456	0.00348381	10.9819	6.75512	0.00257888	6.18826	1	11.4078	370400
Dongying City	2017	-3.40013	0.0949058	0.551455	0.00291705	12.0893	5.56076	0.00401221	6.2519	1	9.74045	370500
City of Yantai	2017	-3.43882	-0.201476	0.885298	0.002002	11.5499	6.23613	0.0192625	7.17549	1	13.8845	370600
Weifang	2017	-2.62818	-0.35787	0.975843	0.00324232	11.0438	6.36271	0.0129932	7.5475	0	16.4124	370700
Jining City	2017	-3.10391	0.136083	0.97352	0.00288652	10.9229	6.61707	0.00844548	7.00033	1	12.4489	370800
Tai'an City	2017	-3.83275	0.0738718	1.06382	0.00245813	11.0577	6.58861	0.0106747	6.51619	0	11.9385	370900
Weihai	2017	-4.74309	-0.174306	1.06845	0.00224182	11.7318	6.18785	0.0241212	6.32972	1	15.2391	371000
Rizhao City	2017	-3.56658	-0.0300946	0.928091	0.00529363	11.1428	6.29672	0.0205388	5.66988	0	11.5332	371100
Linyi City	2017	-2.98896	-0.0011314	1.12787	0.00299824	10.6268	6.41504	0.0169056	6.62804	1	13.7088	371300
Dezhou City	2017	-3.29574	-0.0297377	0.888343	0.00434492	10.9008	6.32683	0.00277443	6.22851	1	10.8856	371400
Liaocheng City	2017	-3.38446	0.059728	0.809075	0.00372356	10.8159	6.51246	0.00273131	6.24417	0	15.7672	371500
Binzhou City	2017	-2.54183	-0.318151	0.994507	0.00547246	11.1075	6.00116	0.00225218	6.41673	0	13.4931	371600
Heze City	2017	-3.47507	0.231041	0.752854	0.00155587	10.3908	6.57096	0.00674596	5.98645	0	16.1838	371700
Zhengzhou City	2017	-3.42425	-0.511945	1.17093	0.00441369	11.4488	7.1827	0.00252027	8.5749	1	13.8721	410100
kaifeng city	2017	-4.9969	0.01426	1.13863	0.0022203	10.6335	6.58938	0.0290277	5.24175	0	10.8194	410200
Luoyang City	2017	-4.0428	-0.503812	1.06594	0.00242461	11.0506	6.10275	0.0231913	6.9489	1	13.2397	410300
Pingdingshan City	2017	-4.1208	0.226765	0.889356	0.00363396	10.5957	6.45091	0.0414528	5.88888	0	14.3521	410400
Anyang City	2017	-3.78755	-0.0009125	0.930952	0.00522876	10.6884	6.54365	0.0145639	5.56452	0	10.0516	410500
Hebi City	2017	-4.72694	0.0668833	0.439901	0.00333382	10.8429	6.6084	0.014709	4.49981	0	12.9046	410600
Xinxiang City	2017	-3.65613	-0.106266	0.856371	0.00303424	10.6204	6.48848	0.0650831	6.87627	1	15.3014	410700
Jiaozuo City	2017	-3.81992	0.077515	0.62298	0.00469862	11.0693	6.77167	0.0303954	6.05912	1	10.1404	410800
Puyang City	2017	-4.80013	0.0005472	0.70095	0.00280146	10.6837	6.76565	0.0239287	5.14749	0	10.8208	410900
Xuchang City	2017	-4.55015	-0.0741682	0.612283	0.00411698	11.0006	6.77932	0.0267038	6.98657	0	10.2502	411000
Luohe City	2017	-5.28191	-0.108948	0.476825	0.00619664	10.6939	6.88925	0.0182849	4.8828	0	11.8535	411100
Sanmenxia City	2017	-4.79161	-0.145887	0.639977	0.0018479	11.0663	5.37319	0.0417413	4.62497	0	11.8928	411200
Nanyang City	2017	-4.59105	0.100484	0.983936	0.00285501	10.412	5.93879	0.0491288	6.17587	1	14.6542	411300
Shangqiu City	2017	-4.34331	-0.0868618	0.989046	0.0013637	10.3128	6.52365	0.0118781	5.56068	1	12.0422	411400
Xinyang City	2017	-4.80528	-0.150469	1.06902	0.00427179	10.4349	5.83862	0.0109234	4.97673	0	11.9055	411500
Zhoukou City	2017	-5.11481	0.0190994	0.791116	0.00249868	10.2392	6.5999	0.0160459	4.93447	0	14.0621	411600
Zhumadian City	2017	-5.05625	-0.0200612	1.06539	0.00313853	10.345	6.1396	0.0143489	5.36598	0	11.3691	411700
Wuhan	2017	-3.21478	-1.46901	1.23769	0.00263528	11.7224	7.14616	0.0120978	8.84549	1	13.6354	420100
Huangshi City	2017	-3.89752	-0.0354387	0.628072	0.00693413	10.9792	6.31077	0.047406	5.80212	1	14.0303	420200
Shiyan City	2017	-5.46638	-0.22854	0.863449	0.00855955	10.7505	4.99612	0.00703367	5.71043	1	13.341	420300
Yichang City	2017	-3.69891	-0.297404	0.642215	0.00615385	11.4524	5.26284	0.012347	7.11396	1	9.19053	420500
Xiangyang City	2017	-4.20829	-0.573649	0.67528	0.0042978	11.1689	5.67209	0.00437959	6.34388	1	13.6077	420600
Ezhou City	2017	-4.75692	-0.482283	0.675977	0.00727476	11.3404	6.51402	0.0148437	4.75359	1	11.9736	420700
Jingmen City	2017	-4.67064	-0.498148	0.687305	0.00662997	10.97	5.44196	0.0212819	5.8861	0	13.9803	420800
Xiaogan City	2017	-4.27109	-0.587244	0.734337	0.00685389	10.4792	6.31014	0.016606	6.38688	0	15.0859	420900
Jingzhou City	2017	-4.22208	-0.672493	0.835762	0.00437557	10.4275	5.99037	0.0119206	5.71703	0	12.0431	421000
Huanggang City	2017	-5.01592	-0.331426	1.01448	0.00458085	10.3005	5.91369	0.00102098	5.55296	0	11.4606	421100
Xianning City	2017	-5.07236	-0.721673	0.761637	0.00752445	10.7963	5.55784	0.00141446	5.44674	0	11.4524	421200
suizhou city	2017	-6.99016	0.0439543	0.779991	0.00317407	10.6511	5.43759	0.00169385	4.8828	1	12.1129	421300
Changsha City	2017	-4.38818	-0.282787	1.14194	0.00276607	11.7845	6.49008	0.00991613	8.59914	1	12.3579	430100
Zhuzhou City	2017	-4.21759	-0.415425	0.933239	0.00198201	11.0501	5.87857	0.0338882	7.0193	1	10.9607	430200
Xiangtan City	2017	-3.82485	-0.179576	0.856024	0.00029438	11.1631	6.34271	0.0293142	6.33328	1	13.6273	430300
Hengyang City	2017	-4.00098	0.0235873	1.34564	0.00253378	10.6046	6.16037	0.0398374	5.7589	1	13.9446	430400
Shaoyang City	2017	-4.87056	0.0078635	1.29268	0.00235066	10.0055	5.86585	0.0289435	5.01063	0	11.8702	430500
Yueyang City	2017	-3.7519	-0.232838	1.02264	0.0022509	10.9089	5.95095	0.0107795	5.20949	1	12.9539	430600
Changde City	2017	-4.52557	-0.0672802	1.2073	0.00216175	10.8788	5.77311	0.0101643	5.81413	0	8.39929	430700
Zhangjiajie City	2017	-6.63498	-0.367382	3.62025	0.00318167	10.468	5.07842	0.0227855	4.09434	0	10.9869	430800
Yiyang City	2017	-4.48075	-0.0034198	1.15763	0.00539624	10.5049	5.88092	0.0144475	5.46383	1	11.6646	430900
Chenzhou City	2017	-4.43144	-0.0529996	0.882871	0.00349699	10.7393	5.49759	0.0112457	5.75574	0	14.6187	431000
Yongzhou City	2017	-5.54978	-0.269117	1.37697	0.00280283	10.3156	5.50471	0.0518417	4.99721	0	10.4288	431100
Huaihua City	2017	-4.7989	-0.355962	1.55672	0.00438079	10.253	5.18832	0.0431411	5.21494	0	11.2625	431200
Loudi City	2017	-4.24541	0.129232	0.877001	0.00166574	10.4953	6.17729	0.0023707	5.14166	0	15.505	431300
Guangzhou City	2017	-3.03693	-1.70093	2.49417	0.0017137	11.9229	7.55992	0.0215651	9.4366	1	15.6391	440100
Shaoguan City	2017	-3.65563	-1.12029	1.49587	0.00408942	10.6445	5.08247	0.0192751	5.6058	0	15.959	440200
Shenzhen	2017	-3.88509	-2.50644	1.46688	0.00335089	12.1202	8.7219	0.0027958	9.78025	1	11.4312	440300
Zhuhai city	2017	-4.32288	-4.78034	1.00971	0.00290738	11.9544	6.8987	0.021687	7.79276	0	12.1227	440400
Shan Tou	2017	-3.88035	-0.0473292	0.879868	0.00152181	10.6461	7.84139	0.0599352	5.76519	1	13.3854	440500
Foshan City	2017	-3.01409	-0.372637	0.696453	0.00329268	11.7307	7.59611	0.00996081	8.62497	0	13.368	440600
Jiangmen	2017	-3.49958	-0.0517783	0.92708	0.00169319	10.9868	6.17128	0.0113835	6.90375	0	11.4571	440700
Zhangjiang City	2017	-3.89064	-0.194774	1.19703	0.00274402	10.5586	6.30915	0.0125164	5.97635	0	10.8417	440800
Maoming City	2017	-4.63326	0.0694457	1.141	0.0034849	10.7604	6.29045	0.00190055	5.59099	0	13.7268	440900
Zhaoqing	2017	-3.57112	-0.939444	1.08067	0.00233281	10.8486	5.61798	0.00168059	6.19848	0	10.2469	441200
Huizhou	2017	-3.77041	-0.495977	0.790211	0.00793181	11.2923	6.0424	0.00566394	7.66903	0	13.4511	441300
Meizhou City	2017	-3.97695	-0.814363	1.41718	0.00257418	10.1114	5.61785	0.0196731	4.8752	1	16.4294	441400
Shanwei City	2017	-5.9672	-0.939148	0.914594	0.00223031	10.2621	6.41502	0.00350203	4.57471	0	12.6059	441500
Heyuan City	2017	-5.75839	-0.558179	1.18404	0.00476117	10.3307	5.28393	0.00774775	5.25227	0	11.4936	441600
Yangjiang City	2017	-4.5093	-0.010849	1.2285	0.00339861	10.8536	5.76429	0.00724847	3.82864	0	10.6637	441700
Qingyuan City	2017	-3.73349	-0.173006	1.38345	0.00502907	10.5489	5.31027	0.00234314	6.29157	0	11.0998	441800
Dongguan city	2017	-2.71011	0.266222	1.09663	0.00331418	11.4222	8.12408	0.00645392	8.5973	1	9.33853	441900
Zhongshan City	2017	-3.93467	-1.38347	0.937368	0.0038065	11.5685	7.50601	0.0149401	7.74066	1	15.4007	442000
Chaozhou City	2017	-5.02577	-0.219538	0.857245	0.00352882	10.5517	6.73557	0.00978498	4.7185	0	9.77287	445100
Jieyang City	2017	-4.71812	-0.126998	0.69812	0.00901041	10.3934	7.05332	0.00230672	5.07517	0	13.3357	445200
Yunfu City	2017	-4.38657	-0.60607	1.0469	0.0031185	10.3807	5.76881	0.00055693	5.14749	0	13.2384	445300
NanNing City	2017	-4.19883	-0.176724	1.63003	0.00295587	10.9673	5.76688	0.00230448	7.70029	0	14.2627	450100
Liuzhou City	2017	-3.61454	0.219419	0.731784	0.00562821	11.1455	5.36587	0.00362265	6.78784	0	14.0188	450200
Guilin City	2017	-4.549	0.066255	1.21813	0.00403354	10.6123	5.20362	0.0162363	7.1309	0	11.7129	450300
Wuzhou City	2017	-4.92485	0.172135	0.8298	0.00398712	10.6963	5.48406	0.00134656	5.11799	0	12.556	450400
Beihai City	2017	-4.79062	0.680712	0.673622	0.00200803	11.2169	6.02711	0.00053435	5.29331	0	12.546	450500
Fangchengang City	2017	-4.74597	0.134055	0.640718	0.00378856	11.2816	5.00946	0.00452518	4.63473	0	14.2726	450600
Guigang City	2017	-4.41169	0.356267	0.960747	0.00274524	10.1209	6.01773	6.576e-05	5.16479	0	12.7585	450800
Yulin City	2017	-4.90495	0.029337	1.16027	0.00467446	10.2883	6.11141	0.00207349	6.01372	1	10.9577	450900
Baise City	2017	-4.09447	-0.0451023	0.654618	0.00424062	10.5315	4.60881	0.00123266	5.12396	0	11.8313	451000
Hezhou City	2017	-5.43843	-0.244428	1.09316	0.00721908	10.1962	5.16037	0.00354771	5.38907	0	10.2417	451100
Hechi City	2017	-4.41161	-0.0608662	1.52261	0.00428238	9.94851	4.65293	0.0008009	5.21494	0	13.2962	451200
Laibin City	2017	-4.20713	0.0986452	1.10649	0.00290617	10.3102	5.10449	0.00021171	4.38203	0	9.67632	451300
Chongzuo City	2017	-4.84984	0.224306	0.882775	0.00179182	10.6846	4.7866	0.00203848	4.95583	0	16.9669	451400
Haikou	2017	-6.3809	-0.388589	4.17779	0.00388471	11.0282	6.89405	0.00026937	6.2519	1	14.7146	460100
Sanya City	2017	-8.24222	-0.583386	3.393	0.00257069	11.1531	5.97949	0.00136674	3.49651	0	14.6732	460200
Chongqing	2017	-2.17575	-0.28467	1.11409	0.00499671	11.0579	5.92162	0.00876047	8.62515	1	13.4618	500000
Chengdu City	2017	-3.59975	-1.51072	1.25486	0.00271584	11.3726	7.01646	0.0344113	9.39557	1	13.703	510100
Zigong City	2017	-5.59778	-0.127158	0.733196	0.00169157	10.7403	6.47466	0.0476408	5.52943	0	12.2337	510300
Panzhihua City	2017	-3.29243	0.0015092	0.460609	0.00563326	11.4359	5.11794	0.00025113	5.54518	1	13.6912	510400
Luzhou City	2017	-4.2354	0.127144	0.596307	0.00088968	10.5192	5.86504	1.728e-06	5.4848	1	12.4355	510500
Deyang City	2017	-4.21735	-0.208417	0.729812	0.00151184	10.9261	6.39103	0.00514621	6.48921	0	13.2209	510600
Mianyang City	2017	-4.65603	-0.309339	0.962111	0.00308843	10.6693	5.47316	0.00278854	6.94119	1	12.6717	510700
Guangyuan City	2017	-5.928	-0.14428	0.853875	0.00582707	10.2275	5.08905	0.0032811	4.70048	0	11.1231	510800
Suining City	2017	-5.5099	0.0038736	0.740044	0.00215306	10.4584	6.41978	0.00316844	4.99721	0	13.9837	510900
Neijiang City	2017	-3.82365	-0.655654	0.713088	0.00260678	10.4779	6.54593	0.00237876	5.10595	1	11.1669	511000
Leshan	2017	-3.58456	0.151163	0.827391	0.00386643	10.7392	5.5487	0.00134957	5.62402	0	13.142	511100
Nanchong City	2017	-4.95542	0.0820931	0.837665	0.00453258	10.2582	6.2417	0.00140909	4.70048	1	12.8534	511300
Meishan City	2017	-4.46677	-0.121391	0.771929	0.00219841	10.5867	6.03661	0.00257676	5.26786	0	12.5309	511400
Yibin City	2017	-3.60586	0.205744	0.666205	0.00339435	10.6181	5.83068	0.00573155	5.42935	1	13.0996	511500
Guang'an City	2017	-4.75611	0.311916	0.751337	0.00311643	10.4922	6.24198	0.00139168	4.96284	0	12.7017	511600
Dazhou City	2017	-4.50431	-0.232332	1.07491	0.00294599	10.2423	5.8296	0.00258257	4.77912	1	13.5966	511700
Ya'an city	2017	-5.63519	-0.401479	0.729238	0.0059126	10.5757	4.62763	0.00395249	5.24175	1	12.1366	511800
Bazhong City	2017	-6.56729	0.0085597	0.760812	0.00293901	9.80631	5.59691	0.00060349	4.29046	0	14.1932	511900
Ziyang City	2017	-5.89151	-0.0947192	0.65675	0.00348979	10.6	6.09374	0.00153399	4.76217	0	15.5915	512000
Guiyang City	2017	-3.3971	-0.444228	1.52835	0.00416499	11.2185	6.38097	0.00647905	7.33433	1	13.5731	520100
Liupanshui City	2017	-2.62956	0.086301	0.828618	0.00680272	10.8225	5.68384	0.0250602	4.48864	0	14.1692	520200
Zunyi City	2017	-3.77698	0.190218	0.952071	0.00426467	10.6933	5.31218	0.0162988	6.19441	1	12.6932	520300
Anshun City	2017	-4.70679	0.158542	1.55431	0.00329859	10.4442	5.52994	0.00938058	4.89035	0	13.0727	520400
Kunming City	2017	-3.40424	-0.355265	1.45757	0.00151172	11.1831	5.7603	0.0167628	7.83637	0	12.1266	530100
Qujing City	2017	-3.0575	0.307802	0.879449	0.00214922	10.3674	5.35148	0.0108711	5.57595	0	13.5043	530300
Yuxi City	2017	-3.78349	-0.45335	0.735216	0.00357388	10.9939	5.06983	0.00079612	5.24175	1	13.1554	530400
Baoshan City	2017	-5.02573	0.36797	1.09266	0.00345185	10.1681	4.88798	0.00052761	3.89182	0	14.6011	530500
Zhaotong City	2017	-4.64227	0.247956	0.870186	0.00267493	9.62371	5.51621	0.00100168	2.94444	0	10.1373	530600
Lijiang City	2017	-5.86156	-0.295687	1.17043	0.0044691	10.1799	4.13738	0.0003499	3.09104	0	9.46627	530700
Pu'er City	2017	-4.62158	0.255361	1.08402	0.00366905	10.0783	4.08148	1.553e-05	3.63759	0	10.9021	530800
Lincang City	2017	-5.5152	0.302713	1.18084	0.00399791	10.0834	4.67112	0.00114794	3.66356	0	14.6832	530900
Xi'an City	2017	-4.34078	-1.2342	1.75358	0.00385225	11.2692	6.78747	0.00048438	8.85324	0	11.6248	610100
Tongchuan City	2017	-5.15002	0.10853	0.959674	0.00403096	10.6326	5.37741	0.0468046	2.94444	0	12.6853	610200
Baoji City	2017	-4.57296	0.18454	0.450269	0.00396825	10.9684	5.3401	0.00529197	5.63835	0	12.6895	610300
Xianyang City	2017	-4.76363	0.233039	0.511444	0.004414	10.8675	6.1269	0.0021731	5.77144	0	12.0299	610400
Weinan City	2017	-2.96618	0.272064	0.913056	0.00496117	10.3319	6.01471	0.0022071	5.0689	1	9.26565	610500
Yan'an City	2017	-4.69761	-0.4914	0.607704	0.00288562	10.9705	4.11029	0.00033656	4.3438	0	11.8089	610600
Hanzhong City	2017	-4.29983	0.0551426	0.862284	0.00676682	10.5628	4.84059	0.00089799	5.26786	0	12.1029	610700
Yulin City	2017	-2.76399	0.26443	0.524774	0.0032066	11.5036	4.37003	0.00164243	5.3799	0	13.2023	610800
Ankang City	2017	-6.33384	0.117769	0.630185	0.00749364	10.5095	4.72699	0.00137298	3.63759	0	12.3608	610900
Shangluo City	2017	-5.35665	0.0218308	0.63703	0.00399657	10.369	4.8137	0.0010568	4.99721	0	11.6737	611000
Lan'Zhou City	2017	-3.97379	-0.181181	1.82882	0.00248619	11.1165	5.64929	0.00134401	6.88857	1	9.56056	620100
Jiayuguan City	2017	-3.89722	0.6836	1.04192	0.00442282	11.3466	4.43612	0.00264438	4.02535	0	10.8774	620200
Qingyang City	2017	-5.86691	0.112268	0.785316	0.00285457	10.167	4.41811	0.00158369	4.48864	0	13.0286	621000
Yinchuan City	2017	-4.29289	0.0625461	1.00161	0.00167267	11.3103	5.49996	0.0065838	6.42162	1	11.0559	640100
Shizuishan City	2017	-3.47975	0.0061245	0.537146	0.00473186	11.1118	5.01383	0.0011201	5.01063	0	10.7257	640200
Beijing	2018	-3.7578	-4.51275	4.34675	0.00506485	11.8509	7.18394	0.0393378	10.4537	1	13.0506	110000
Tianjin City	2018	-2.78539	-1.15651	1.44884	0.00405284	11.7012	7.18919	0.0177694	9.20964	1	13.9432	120000
Shijiazhuang City	2018	-3.46368	-0.930683	1.47751	0.0041728	10.9282	6.53493	0.0169902	7.76004	1	12.5189	130100
Tangshan City	2018	-2.52149	0.296461	0.692658	0.00606061	11.3834	6.32359	0.0168479	7.05186	0	13.741	130200
Qinhuangdao City	2018	-4.2043	-0.123761	1.64243	0.0028536	10.8663	5.99188	0.0467032	6.18621	0	13.4247	130300
Handan	2018	-3.45246	0.270889	1.01619	0.0053827	10.4993	6.6708	0.0222302	6.46615	0	12.964	130400
Xingtai city	2018	-3.91944	0.0575588	1.15011	0.00356795	10.2823	6.38388	0.0204269	6.20859	0	11.5144	130500
Baoding City	2018	-3.93632	0.166415	1.09671	0.00304524	10.3436	6.25578	0.018839	7.10661	0	11.6334	130600
Zhangjiakou City	2018	-4.38734	-0.0643139	1.52667	0.00560088	10.4534	4.79148	0.0197088	5.65948	0	17.0689	130700
Chengde City	2018	-4.06373	-0.356494	1.25944	0.00706567	10.6329	4.50483	0.009412	5.18178	0	11.4333	130800
Cangzhou City	2018	-4.18519	0.102559	1.15216	0.00333056	10.7906	6.27148	0.0126034	6.33859	0	16.5456	130900
Langfang City	2018	-4.93234	-0.129813	1.55859	0.00406611	11.0807	6.61477	0.0232543	6.6107	0	14.7622	131000
Hengshui City	2018	-5.53166	-0.2752	1.12433	0.00588859	10.4602	6.22539	0.0130087	5.82008	0	11.5867	131100
Taiyuan City	2018	-4.23777	-0.798265	1.67072	0.00352526	11.3882	6.4453	6.2076e-05	7.40428	1	12.6397	140100
Datong City	2018	-4.23112	0.331906	1.59912	0.00252334	10.5153	5.49421	0.0098554	5.10595	0	13.2005	140200
Yangquan City	2018	-4.46662	-0.333704	1.09547	0.00383926	10.8585	5.73538	1.06468e-05	4.52179	1	9.4921	140300
Changzhi City	2018	-3.90721	0.13525	0.773759	0.00166641	10.7693	5.51364	0.0165799	5.3845	0	11.8406	140400
Jincheng City	2018	-4.19374	-0.239627	0.814689	0.00222717	10.9651	5.51372	0.0144961	4.69135	0	11.6685	140500
Shuozhou City	2018	-4.55851	0.426133	1.47268	0.00483175	11.0007	5.12038	3e-05	4.09434	0	13.8231	140600
Jinzhong City	2018	-5.05124	0.247731	0.938355	0.00492351	10.6669	5.32377	0.0166024	5.54908	1	15.7252	140700
Yuncheng City	2018	-3.379	0.235139	1.30926	0.00270869	10.2481	5.9324	0.00567856	5.50939	0	15.334	140800
Xinzhou City	2018	-4.5191	-0.348709	0.927431	0.00252647	10.3485	4.83635	0.00326344	4.3438	0	14.0827	140900
Linfen City	2018	-3.02603	-0.056342	1.03726	0.00584099	10.3756	5.40041	0.00895099	4.98361	0	11.0581	141000
Luliang City	2018	-3.23896	-0.609309	0.560678	0.00279942	10.5074	5.20833	0.0429878	4.72739	0	13.4264	141100
Hohhot City	2018	-3.69053	-1.66876	2.48804	0.0038115	11.4407	5.20184	0.00472891	6.62141	1	14.8244	150100
Baotou City	2018	-3.4181	0.289877	1.35848	0.0040907	11.5364	4.64277	0.00413453	6.00141	1	12.3893	150200
Wuhai City	2018	-4.25	-0.169362	0.598159	0.0040404	11.3856	5.77191	0.0018297	4.12713	1	14.1483	150300
Chifeng City	2018	-4.3062	-0.0261568	1.60923	0.00184041	10.4862	3.87256	0.0173006	5.02388	0	14.7528	150400
Tongliao City	2018	-3.75347	0.257796	1.98793	0.00370844	10.6352	3.96093	0.00016674	4.44265	1	12.71	150500
Ordos City	2018	-3.60376	0.178105	0.851328	0.00317556	12.1089	3.17247	0.0386857	5.94542	1	10.3696	150600
Hulunbeir	2018	-3.94562	0.275039	1.68444	0.00514339	10.8103	2.26913	0.00737778	3.93183	0	12.831	150700
Bayannur City	2018	-4.41443	0.288892	1.03152	0.00706248	10.783	3.25431	0.0213293	4.17439	0	9.80708	150800
Wulanchabu	2018	-4.35715	0.0213248	1.05424	0.00343485	10.5028	3.65116	0.00194663	4.64439	0	15.6733	150900
Shenyang city	2018	-3.7313	-0.189405	1.53826	0.00296956	11.2354	6.4705	0.0156687	7.89915	1	13.655	210100
Dalian City	2018	-3.21042	-2.27465	1.22924	0.00217303	11.6041	6.27012	0.0240655	7.98208	1	12.8579	210200
Anshan City	2018	-3.6769	0.0446841	1.28852	0.00216685	10.757	5.9979	0.00155777	5.97126	1	10.7244	210300
Fushun City	2018	-4.70013	0.0672291	0.728566	0.0037518	10.8386	5.20749	0.00067861	5.30827	0	11.0492	210400
Benxi City	2018	-3.88002	0.0167694	1.06599	0.00291896	10.7979	5.29815	0.00300265	3.98898	1	12.8748	210500
Dandong City	2018	-5.27078	-0.322499	1.72611	0.003567	10.4398	5.05127	0.00115489	4.79579	0	12.8561	210600
Jinzhou City	2018	-4.41962	-0.0664922	1.4282	0.00220542	10.5767	5.71257	0.00336003	5.42935	0	12.275	210700
Yingkou City	2018	-3.62391	-0.127529	1.08157	0.00135227	10.9204	6.10782	0.00749309	5.41165	0	15.0837	210800
Fuxin City	2018	-4.56719	-0.3143	1.85098	0.00117073	10.1401	5.13561	0.00693495	4.7362	0	14.4036	210900
Liaoyang City	2018	-4.50676	0.0586997	0.801105	0.00216959	10.7668	5.94815	0.00432543	4.63473	0	16.8957	211000
Panjin City	2018	-4.75466	0.227381	0.817177	0.00228589	11.3457	5.85929	0.0146813	5.29832	1	12.0297	211100
Tieling City	2018	-4.91303	-0.0622417	1.41821	0.00294659	10.0655	5.3079	0.0040494	4.41884	0	10.7592	211200
Chaoyang City	2018	-4.45772	-0.0387132	1.77492	0.00266889	10.2494	5.00614	0.00487769	4.30406	0	13.8559	211300
Huludao City	2018	-4.87628	-0.114483	1.00568	0.00475356	10.3739	5.49618	0.00285761	4.77912	0	14.048	211400
Changchun City	2018	-4.22577	-0.389879	0.957295	0.00292469	11.4686	5.8978	0.00262514	7.67089	0	12.5354	220100
Jilin City	2018	-3.36663	0.0860848	1.70316	0.0041841	10.8865	5.00541	0.00028523	5.69373	0	12.3749	220200
Siping City	2018	-4.75104	0.0582429	1.80889	0.00274625	10.294	5.40338	0.00103388	4.72739	0	10.6423	220300
Liaoyuan City	2018	-5.48332	0.10566	0.935086	0.00314334	10.8754	5.43275	0.00022944	3.4012	0	11.4277	220400
Tonghua City	2018	-4.689	-0.658296	1.36174	0.00464166	10.5531	4.93234	0.00735277	3.66356	0	11.8628	220500
Baishan City	2018	-5.88768	0.079155	1.03879	0.00531829	10.9337	4.21161	1.77e-05	3.13549	1	11.4009	220600
Songyuan City	2018	-5.75031	0.55266	2.06444	0.00519806	10.818	4.87135	0.00118629	3.13549	0	16.0373	220700
Baicheng City	2018	-5.82751	0.175752	1.44869	0.00692795	10.3688	4.30309	0.00113602	3.55535	0	10.4484	220800
Harbin City	2018	-4.03071	-0.790251	2.41887	0.00228771	11.0988	5.19075	0.039949	7.69074	1	13.2729	230100
Qiqihar City	2018	-4.2109	-0.0168544	1.96276	0.00711096	10.1762	4.78847	0.00525121	5.31321	0	14.9214	230200
Jixi City	2018	-4.87635	-0.753869	1.68327	0.00085005	10.3347	4.34588	0.0212682	4.00733	0	13.5438	230300
Hegang City	2018	-4.36376	0.300817	1.15094	0.0028551	10.2713	4.2246	0.00024031	3.13549	0	15.2989	230400
Shuangyashan City	2018	-4.54484	0.397764	2.00292	0.00120353	10.478	4.14183	0.00176256	3.73767	0	14.2392	230500
Daqing City	2018	-4.15945	0.487767	0.721409	0.0013341	11.539	4.85684	0.00972835	5.87493	1	13.9946	230600
Yichun City	2018	-5.25966	-0.168877	1.872	0.00406681	10.079	3.55719	0.00147525	2.77259	0	9.97431	230700
Jiamusi City	2018	-5.87642	-0.650217	2.24248	0.00255714	10.5801	4.36506	0.00014773	4.04305	0	12.1015	230800
Qitaihe City	2018	-5.39225	0.317533	1.19865	0.00217928	10.3744	4.83839	0.00140648	2.99573	0	14.0368	230900
Mudanjiang City	2018	-5.36615	-0.24575	1.55108	0.00276783	10.7831	4.24288	0.0320453	4.00733	1	12.384	231000
Heihe City	2018	-5.21398	0.157254	2.54349	0.00336651	10.3607	3.13799	0.0133384	3.49651	0	15.0579	231100
Shanghai	2018	-2.54519	-3.19278	2.34721	0.00392061	11.8129	8.24751	0.0364743	9.79979	1	13.1875	310000
Nanjing City	2018	-3.04068	-3.37583	1.65734	0.00385888	11.9375	7.14917	0.0207091	9.51988	1	16.4191	320100
Wuxi City	2018	-2.60524	-1.13529	1.07055	0.00319371	12.0684	7.25741	0.0222346	8.75179	1	15.022	320200
Xuzhou	2018	-4.0493	-0.433354	1.17776	0.00415473	11.2505	6.61541	0.0193636	7.85941	0	12.7329	320300
Changzhou City	2018	-3.12497	-0.678586	1.11255	0.00337439	11.9136	6.98497	0.0236684	8.3114	0	16.2731	320400
Suzhou City	2018	-2.04614	-1.28222	1.05788	0.00299529	12.0655	7.11988	0.0167642	9.45022	1	13.4523	320500
Nantong city	2018	-3.28781	-0.476974	1.03372	0.00545663	11.6555	6.54062	0.0211058	8.03301	1	16.4591	320600
Lianyungang City	2018	-4.21529	-0.418315	1.02594	0.00413305	11.0241	6.38596	0.0150008	6.51767	0	13.754	320700
Huaian city	2018	-4.31355	-0.406743	1.14995	0.0078633	11.201	6.19538	0.0226168	7.04839	0	15.7989	320800
Yancheng City	2018	-3.53771	-0.75176	1.01689	0.00484479	11.2383	6.05561	0.011466	8.05452	0	11.6093	320900
Yangzhou	2018	-3.6443	-0.470094	0.979579	0.00559986	11.7031	6.53047	0.0153834	8.09346	1	15.8654	321000
Zhenjiang	2018	-4.04843	-0.631942	0.979098	0.004973	11.7512	6.72272	0.0147623	7.74327	1	13.5854	321100
Taizhou City	2018	-4.14867	-0.370845	0.983421	0.00588337	11.6081	6.68767	0.020333	7.74673	1	17.9004	321200
suqian city	2018	-4.00743	-0.47238	0.91466	0.00624064	10.9314	6.35823	0.00943908	7.01751	0	9.26133	321300
Hangzhou City	2018	-2.69607	-2.58314	1.8883	0.00272268	11.8507	6.34884	0.0348172	9.28535	1	15.1423	330100
Ningbo City	2018	-3.07218	-0.914115	0.89561	0.00252247	11.7951	6.71604	0.027701	8.46485	0	17.8935	330200
Wenzhou city	2018	-4.33232	-0.336788	1.46441	0.00457952	11.083	6.63645	0.00600043	8.01797	0	10.0852	330300
Jiaxing City	2018	-2.8768	-0.362467	0.812512	0.00401466	11.5508	7.01286	0.0444033	8.30227	1	12.3917	330400
Huzhou	2018	-3.50676	-0.705408	1.03459	0.00502828	11.4109	6.24873	0.0322175	8.01467	0	13.9996	330500
Shaoxing City	2018	-2.70046	-0.400997	0.998756	0.00263108	11.5885	6.40796	0.0171892	8.1371	0	12.5951	330600
Jinhua City	2018	-3.7593	0.265471	1.27132	0.00251762	11.2041	6.23506	0.00535272	7.87436	1	14.1308	330700
Quzhou City	2018	-3.49199	-1.13481	1.10024	0.00379387	11.1115	5.51499	0.00348159	6.43935	0	10.4602	330800
Zhoushan City	2018	-5.49149	-0.688651	1.74085	0.00239187	11.6306	6.68744	0.0218531	6.10479	0	11.4834	330900
Taizhou	2018	-4.0768	-0.0132338	1.11235	0.00210349	11.284	6.41313	0.00408382	7.48549	0	10.4772	331000
Lishui City	2018	-4.59333	-1.02838	1.25078	0.00772422	11.0605	4.84353	0.00528163	6.66186	0	12.7767	331100
Hefei City	2018	-4.1384	-2.05733	1.08878	0.00220781	11.4873	6.55288	0.0284481	9.03872	1	13.67	340100
Wuhu	2018	-4.03575	-2.37914	0.838827	0.00447067	11.3861	6.42593	0.06129	8.16052	1	12.5307	340200
Bengbu	2018	-5.08777	-0.693046	0.976608	0.00327525	10.8329	6.3434	0.0561939	6.69827	0	16.5388	340300
Huainan City	2018	-3.66522	-0.339426	0.915396	0.00380113	10.3886	6.44667	0.0173419	6.31897	0	11.4018	340400
Ma'anshan City	2018	-3.33719	-0.897528	0.781489	0.00462668	11.3229	6.35063	0.08926	7.33824	1	11.7604	340500
Huaibei City	2018	-4.69913	-0.114712	0.703521	0.00346386	10.6911	6.70636	0.0179714	6.10479	0	14.7349	340600
Tongling City	2018	-4.30665	-0.585986	0.646524	0.00278225	11.2322	6.29365	0.0184916	6.07304	1	15.742	340700
Anqing City	2018	-4.60707	-0.797271	0.79607	0.00439399	10.6235	5.84277	0.00916015	6.50728	1	12.171	340800
Huangshan City	2018	-5.73912	-1.24223	1.62493	0.00249066	10.791	4.97114	0.0203413	5.15906	1	12.8026	341000
Chuzhou City	2018	-4.6324	-1.2544	0.699923	0.00357982	10.6919	5.71364	0.0532424	7.08757	0	13.5182	341100
Fuyang City	2018	-4.3071	-0.229878	0.965155	0.00436975	9.97994	6.69147	0.0161383	6.94986	0	16.9999	341200
Suzhou City	2018	-4.55589	-0.396805	1.29207	0.00190606	10.2666	6.34629	0.0388006	5.88332	1	14.9018	341300
Lu'an City	2018	-5.64841	-1.07455	1.08643	0.0056843	10.1936	5.74256	0.0269095	6.51026	0	13.7393	341500
Bozhou City	2018	-4.68319	-0.467508	1.1473	0.00333933	10.1083	6.41447	0.04861	6.05912	0	12.9314	341600
Chizhou City	2018	-5.0944	-0.52878	1.10594	0.00481166	10.755	5.1591	0.0398235	5.80814	0	14.5605	341700
xuancheng city	2018	-4.69095	-1.39773	0.841922	0.00489324	10.8211	5.36446	0.0587923	6.29157	0	14.7938	341800
Fuzhou City	2018	-3.47239	-1.30047	1.29713	0.00390625	11.5331	6.44304	0.00683115	8.18507	1	14.532	350100
Xiamen City	2018	-2.82381	-3.05136	1.40721	0.00051203	11.6786	7.77772	0.0248053	8.01202	1	11.9801	350200
Putian City	2018	-4.75521	-0.206739	0.801976	0.00468201	11.2558	6.55394	0.00388067	5.67675	1	13.2881	350300
Sanming City	2018	-3.9282	-0.383954	0.680167	0.00383562	11.4231	4.71964	0.00116447	5.52545	0	14.4742	350400
Quanzhou City	2018	-3.41752	-0.191726	0.692148	0.00267506	11.4888	6.66894	0.00484807	8.24931	1	13.8644	350500
Zhangzhou City	2018	-1.42456	-0.197763	0.859234	0.00640231	11.2529	5.98462	0.0143651	6.86171	0	9.31297	350600
Nanping City	2018	-4.55539	-0.325288	0.935305	0.00449843	11.1089	4.62663	0.00223207	5.32301	0	13.4067	350700
Longyan City	2018	-4.19626	-0.601205	0.873175	0.00349345	11.4148	4.93205	0.00129031	6.47851	0	12.2135	350800
Ningde City	2018	-4.84593	-0.590255	0.700622	0.00297929	11.1106	5.37647	0.00064332	6.07535	0	12.6171	350900
Nanchang City	2018	-4.26292	-1.11129	0.910605	0.00357711	11.4703	6.61157	0.0455747	7.62949	1	13.5626	360100
Jingdezhen City	2018	-4.68612	0.0098662	0.964015	0.00386179	10.8341	5.75951	0.0181561	4.7362	0	13.9011	360200
Pingxiang City	2018	-4.82336	-0.8256	1.02365	0.00480439	10.8649	6.22168	0.0273886	5.33272	0	18.2569	360300
Jiujiang City	2018	-3.44294	-0.423675	0.842314	0.00511787	10.9201	5.50559	0.0554283	5.87212	0	15.0735	360400
Xinyu City	2018	-3.90756	-0.907679	0.908412	0.00333268	11.3712	5.92017	0.0318618	5.34233	1	14.3306	360500
Yingtan City	2018	-5.34707	-0.941565	0.69186	0.00371999	11.1552	5.79607	0.0265756	4.98361	0	10.6816	360600
Ganzhou City	2018	-3.69905	-0.848849	1.06582	0.003228	10.3868	5.39325	0.0452635	6.88449	1	13.3583	360700
Ji'an City	2018	-4.16386	-0.698999	0.941786	0.00544382	10.4689	5.27334	0.046359	5.87774	1	15.4692	360800
Yichun City	2018	-3.7378	-1.05787	0.9556	0.00422103	10.5764	5.69713	0.026687	6.14847	0	15.3708	360900
Fuzhou City	2018	-4.8247	-0.795757	1.09038	0.00425532	10.4407	5.36996	0.0191907	6.05444	0	13.9927	361000
Shangrao City	2018	-3.755	-0.397111	0.904752	0.00420032	10.3907	5.70149	0.0388103	6.29711	1	15.1165	361100
Jinan City	2018	-3.81954	-2.09438	1.68064	0.00345534	11.574	6.8288	0.0236097	8.42288	0	11.7729	370100
Qingdao City	2018	-4.12873	-0.556149	1.39436	0.00265092	11.7634	6.71914	0.0333189	8.75195	1	12.5902	370200
Zibo	2018	-2.89826	-0.0536794	0.864657	0.00557297	11.5873	6.6705	0.0121593	6.90073	1	12.033	370300
Zaozhuang City	2018	-3.86395	0.111707	0.841048	0.00345274	11.0223	6.75661	0.00308596	6.286	1	11.8046	370400
Dongying City	2018	-3.57058	0.0948334	0.550715	0.00258523	12.1649	5.57007	0.00261714	6.38519	1	10.7228	370500
City of Yantai	2018	-3.61629	-0.286833	0.904849	0.00274859	11.6103	6.23927	0.0234313	7.17012	1	13.9558	370600
Weifang	2018	-2.73104	-0.310911	1.0586	0.00222772	11.0932	6.36357	0.0147627	7.68937	0	16.6772	370700
Jining City	2018	-3.16697	0.0903766	0.986979	0.00293887	10.9848	6.61657	0.00309958	6.95655	1	12.6334	370800
Tai'an City	2018	-3.88403	0.0465763	1.08411	0.00408889	11.0777	6.58885	0.0130734	6.51323	0	12.9189	370900
Weihai	2018	-4.74309	-0.149517	1.0987	0.00303361	11.7658	6.1894	0.0162001	6.28413	1	15.5866	371000
Rizhao City	2018	-3.52588	-0.185235	0.912891	0.00268266	11.2296	6.30173	0.00663354	5.85793	0	11.892	371100
Linyi City	2018	-3.051	0.0077053	1.14326	0.0022493	10.704	6.42363	0.00073788	6.56386	1	13.7283	371300
Dezhou City	2018	-3.31471	-0.306417	0.897506	0.00486351	10.9725	6.32835	0.00341346	6.38519	1	11.6619	371400
Liaocheng City	2018	-3.64167	0.212383	0.836015	0.00318278	10.8577	6.556	0.00423432	6.17379	0	16.5524	371500
Binzhou City	2018	-2.53682	-0.36219	1.03052	0.00301205	11.1185	6.00519	0.00070383	6.53959	0	13.5587	371600
Heze City	2018	-3.7082	0.214337	0.76902	0.00372912	10.4683	6.57913	0.00506707	5.88053	0	16.5427	371700
Zhengzhou City	2018	-3.57112	-0.850395	1.2459	0.00574957	11.5263	7.20349	0.0270262	8.79437	1	14.5279	410100
kaifeng city	2018	-5.18297	-0.115228	1.21891	0.00333462	10.6905	6.59347	0.0286025	5.54126	0	11.6615	410200
Luoyang City	2018	-4.06128	-0.789415	1.12997	0.00390829	11.1229	6.10896	0.0247444	7.02731	1	13.9239	410300
Pingdingshan City	2018	-4.31844	0.179013	0.93695	0.00429244	10.6593	6.45537	0.0436623	5.99146	0	15.2817	410400
Anyang City	2018	-4.2791	-0.0472576	0.990249	0.00450254	10.7461	6.54774	0.0148115	6.01616	0	10.0883	410500
Hebi City	2018	-4.75274	-0.174652	0.469436	0.00498796	10.8792	6.61259	0.0151787	5.01728	0	13.3265	410600
Xinxiang City	2018	-3.74554	-0.29168	0.902612	0.00502224	10.6851	6.54726	0.0674754	7.00941	1	15.5909	410700
Jiaozuo City	2018	-4.03664	-0.0538548	0.666843	0.00584951	11.1024	6.77795	0.205978	6.43455	1	10.2069	410800
Puyang City	2018	-4.8527	0.0696941	0.779731	0.00258398	10.7286	6.76331	0.0248229	5.40268	0	11.1107	410900
Xuchang City	2018	-4.63072	-0.0387249	0.640582	0.00338655	11.0666	6.78576	0.027648	6.85751	0	10.5039	411000
Luohe City	2018	-5.31351	-0.501169	0.518685	0.0052098	10.7478	6.89496	0.018467	4.92725	0	12.0779	411100
Sanmenxia City	2018	-4.95691	-0.264899	0.674537	0.00283688	11.1168	5.3769	0.0467177	4.70048	0	12.5721	411200
Nanyang City	2018	-4.59556	-0.59765	1.06262	0.00335237	10.4778	5.93703	0.0502451	6.43935	1	15.3893	411300
Shangqiu City	2018	-4.30964	-0.182828	1.03241	0.00179533	10.3943	6.52665	0.0121045	5.62402	1	12.4119	411400
Xinyang City	2018	-5.43048	-0.403718	1.16308	0.00343832	10.5171	5.84081	0.0110959	5.31812	0	12.3741	411500
Zhoukou City	2018	-5.41884	0.0068043	0.845779	0.0023619	10.3358	6.59171	0.0159912	5.36598	0	14.0631	411600
Zhumadian City	2018	-5.10088	-0.247423	1.11498	0.00214278	10.4273	6.14401	0.0144076	5.61677	0	11.9255	411700
Wuhan	2018	-3.0142	-2.21456	1.27118	0.00342211	11.814	7.15631	0.0122698	8.9675	1	14.3478	420100
Huangshi City	2018	-4.07015	-0.37153	0.604679	0.00259487	11.0705	6.28986	0.0507068	6.14204	1	14.8294	420200
Shiyan City	2018	-5.76688	-0.378995	0.884584	0.00383772	10.844	4.97101	0.00787606	5.62402	1	13.4672	420300
Yichang City	2018	-3.75751	-0.314419	0.724933	0.00548761	11.4955	5.27201	0.013032	7.2123	1	9.97029	420500
Xiangyang City	2018	-4.33552	-0.80519	0.755974	0.00522501	11.2401	5.6594	0.0046953	6.54822	1	14.2961	420600
Ezhou City	2018	-4.88005	-0.443355	0.739873	0.00484541	11.4438	6.51471	0.0140708	4.76217	1	12.9598	420700
Jingmen City	2018	-4.67284	-0.64374	0.718089	0.00316886	11.0626	5.45411	0.00264346	6.03309	0	14.6019	420800
Xiaogan City	2018	-4.25987	-0.532175	0.756355	0.00282087	10.5687	6.31405	0.0171757	6.2672	0	15.7937	420900
Jingzhou City	2018	-4.1948	-0.550724	0.846436	0.00305752	10.5253	5.97257	0.0125989	5.8999	0	12.2525	421000
Huanggang City	2018	-4.8775	-0.424784	0.994129	0.00415576	10.3774	5.89418	0.00095995	5.77765	0	11.8897	421100
Xianning City	2018	-5.04675	-1.04192	0.773484	0.00694074	10.8903	5.56214	0.00181458	5.51745	0	12.0077	421200
suizhou city	2018	-6.96401	-0.0375114	0.774053	0.00349011	10.7294	5.43687	0.00203855	4.78749	1	12.8696	421300
Changsha City	2018	-4.56725	-0.512721	1.2928	0.00257038	11.8271	6.52228	0.0103726	8.55198	1	12.3653	430100
Zhuzhou City	2018	-4.39184	-0.743224	1.12846	0.00180832	11.0889	5.87914	0.0361924	6.93147	1	11.8765	430200
Xiangtan City	2018	-4.11143	-0.426689	0.954159	0.00286944	11.2333	6.34745	0.0354541	6.41346	1	13.9406	430300
Hengyang City	2018	-4.22118	-0.144586	1.64673	0.00329489	10.6493	6.15743	0.0433705	6.14204	1	14.1917	430400
Shaoyang City	2018	-5.208	-0.0778492	1.37201	0.00508102	10.0932	5.86919	0.0322436	5.29832	0	12.2473	430500
Yueyang City	2018	-3.83638	-0.245746	1.17002	0.00334762	10.9881	5.96106	0.0116859	5.59099	1	13.0346	430600
Changde City	2018	-4.47637	-0.217992	1.36995	0.00161361	10.971	5.77164	0.0112858	5.85793	0	8.9166	430700
Zhangjiajie City	2018	-7.05753	-0.449803	4.07054	0.00264244	10.5379	5.0813	0.0253744	3.91202	0	11.7174	430800
Yiyang City	2018	-4.72706	-0.155878	1.25893	0.00386304	10.5951	5.87879	0.0155458	5.90536	1	12.1101	430900
Chenzhou City	2018	-4.38664	-0.260678	1.03332	0.0034727	10.8294	5.5011	0.0122222	5.98394	0	15.5897	431000
Yongzhou City	2018	-5.79731	-0.335549	1.48204	0.00130662	10.4053	5.50349	0.054894	5.18178	0	10.9525	431100
Huaihua City	2018	-5.06735	-0.443693	1.87201	0.00310049	10.3238	5.19434	0.0462654	5.63121	0	11.3213	431200
Loudi City	2018	-4.16741	-0.0276379	0.988529	0.00120555	10.5777	6.18208	0.00256792	5.16479	0	15.8015	431300
Guangzhou City	2018	-3.26897	-1.51006	2.6311	0.00121139	11.9543	7.58963	0.0241085	9.68757	1	16.1759	440100
Shaoguan City	2018	-3.69522	-0.834986	1.63802	0.00384143	10.7138	5.08943	0.0199263	5.93754	0	15.9734	440200
Shenzhen	2018	-3.91867	-3.86769	1.42913	0.00175681	12.1525	8.76379	0.00376924	10.032	1	11.95	440300
Zhuhai city	2018	-4.34417	-4.44634	0.997967	0.00211387	11.9794	6.95953	0.0233337	8.09285	0	12.4118	440400
Shan Tou	2018	-3.86138	-0.0568471	0.88189	0.00261438	10.7071	7.84668	0.0565417	5.95324	1	13.6723	440500
Foshan City	2018	-3.073	-0.4372	0.744071	0.00301138	11.7574	7.62499	0.00264322	8.79149	0	13.4864	440600
Jiangmen	2018	-3.52845	-0.389447	0.916581	0.00237918	11.0561	6.17742	0.0114438	6.99942	0	11.5265	440700
Zhangjiang City	2018	-3.96552	-0.113412	1.27741	0.00315706	10.6239	6.31318	0.0174433	5.58725	0	11.3979	440800
Maoming City	2018	-4.85354	-0.029081	1.20304	0.00260835	10.8078	6.30575	0.00195336	5.54518	0	14.6161	440900
Zhaoqing	2018	-3.65402	-1.27022	1.39341	0.00227531	10.8831	5.62552	0.00053856	6.5582	0	10.8886	441200
Huizhou	2018	-3.81502	-0.451161	0.816819	0.00562827	11.3553	6.04815	0.0295417	7.3601	0	14.0862	441300
Meizhou City	2018	-4.07367	-1.42951	1.5624	0.00528196	10.1412	5.61991	0.106609	5.24175	1	17.08	441400
Shanwei City	2018	-6.30563	-1.04824	0.933907	0.0025652	10.3361	6.4195	0.00311914	4.79579	0	13.2885	441500
Heyuan City	2018	-5.87885	-0.962822	1.32951	0.00301122	10.3899	5.28602	0.00769467	6.18208	0	12.3273	441600
Yangjiang City	2018	-4.76352	-0.240326	1.43772	0.00216595	10.8775	5.76963	0.0452143	4.52179	0	11.5114	441700
Qingyuan City	2018	-3.73799	-0.441998	1.45732	0.00452489	10.6085	5.31389	0.0389572	6.19848	0	11.5509	441800
Dongguan city	2018	-2.8044	0.55786	1.04933	0.00242542	11.5023	8.13193	0.00542856	8.68744	1	9.98636	441900
Zhongshan City	2018	-3.93467	-1.01391	1.00592	0.00436104	11.6135	7.51826	0.0105904	7.73281	1	15.5934	442000
Chaozhou City	2018	-5.27243	-0.230043	0.911692	0.00230187	10.6021	6.73757	0.00999843	4.69135	0	9.85496	445100
Jieyang City	2018	-5.175	-0.498088	0.770366	0.00341131	10.4733	7.05293	0.00328852	5.01063	0	14.1223	445200
Yunfu City	2018	-4.8038	-1.10288	1.16437	0.00317992	10.4267	5.77803	0.00051568	5.11799	0	14.1264	445300
NanNing City	2018	-4.05421	-0.474422	1.94152	0.00277978	10.9313	5.78027	0.00313533	7.52456	0	14.8777	450100
Liuzhou City	2018	-3.79025	0.216619	0.776955	0.0044508	11.2378	5.37625	0.00240805	6.56386	0	14.7825	450200
Guilin City	2018	-4.82573	0.0563998	1.58892	0.00367017	10.5842	5.21105	0.0181503	6.51767	0	11.9583	450300
Wuzhou City	2018	-4.8995	0.0212293	1.12725	0.00460264	10.4275	5.49125	0.00172421	4.76217	0	12.8704	450400
Beihai City	2018	-5.05881	-0.400727	0.735386	0.00255789	11.1925	6.03803	0.00080752	5.44674	0	12.6319	450500
Fangchengang City	2018	-5.09267	0.361184	0.745034	0.00414053	11.2064	5.02238	0.00288763	3.3673	0	14.7642	450600
Guigang City	2018	-4.90652	0.155819	0.966848	0.00433387	10.19	6.02655	0.0015336	5.12396	0	13.3471	450800
Yulin City	2018	-4.89443	-0.606576	1.40232	0.0041373	10.2295	6.1195	0.00235698	5.6204	1	11.6868	450900
Baise City	2018	-4.04446	0.114255	0.742063	0.00365631	10.3788	4.61555	0.00215769	5.15906	0	11.9044	451000
Hezhou City	2018	-5.51191	-0.219886	1.26348	0.00496278	10.2815	5.16861	8.548e-05	4.92725	0	10.5765	451100
Hechi City	2018	-4.5554	0.186239	1.51152	0.00314209	10.0124	4.65954	0.00055794	4.82831	0	13.3537	451200
Laibin City	2018	-4.18565	0.128283	1.20521	0.00178105	10.345	5.112	4.545e-05	4.47734	0	10.4847	451300
Chongzuo City	2018	-4.8181	0.0240981	0.839286	0.00225158	10.7906	4.79385	1.493e-05	4.51086	0	17.9237	451400
Haikou	2018	-6.43426	-0.664845	4.24412	0.0027972	11.0981	6.90697	0.00221919	6.43615	1	15.1407	460100
Sanya City	2018	-8.03693	-0.573858	3.45821	0.00306897	11.2571	5.99185	0.0115676	3.43399	0	15.1309	460200
Chongqing	2018	-2.1578	-0.455147	1.27946	0.00499002	11.0964	5.9264	0.0120131	8.68829	1	13.94	500000
Chengdu City	2018	-3.73385	-1.62038	1.27431	0.00409452	11.4593	7.02929	0.0347608	9.28331	1	14.0948	510100
Zigong City	2018	-5.79399	-0.240008	0.920164	0.00368533	10.7858	6.49887	0.0551235	5.62762	0	12.8178	510300
Panzhihua City	2018	-3.38263	-0.113049	0.550722	0.00196502	11.461	5.11807	0.0005373	5.55296	1	13.8441	510400
Luzhou City	2018	-4.19266	0.169063	0.703782	0.00214676	10.5772	5.86709	0.00798484	5.63121	1	13.0239	510500
Deyang City	2018	-4.41374	0.0130268	0.83981	0.00375234	11.044	6.39458	0.00649094	6.34564	0	13.2431	510600
Mianyang City	2018	-4.86332	-1.41034	1.15469	0.00198201	10.7693	5.47791	0.0027848	6.95845	1	12.8304	510700
Guangyuan City	2018	-5.81175	-0.344893	0.906977	0.00584071	10.3125	5.09507	0.0086655	4.66344	0	11.3117	510800
Suining City	2018	-5.71675	-0.258794	0.867761	0.00437013	10.5319	6.41691	0.0019806	5.23644	0	14.4438	510900
Neijiang City	2018	-4.02025	-0.85398	0.952161	0.00350701	10.5423	6.53958	0.00228014	5.2832	1	12.1568	511000
Leshan	2018	-3.83355	0.159628	1.00783	0.00601876	10.8076	5.54902	0.00216351	5.7589	0	14.0654	511100
Nanchong City	2018	-5.18306	-0.004089	0.971032	0.00262252	10.3483	6.24468	0.00245935	5.04343	1	12.9263	511300
Meishan City	2018	-4.65021	-0.28582	0.929089	0.00383142	10.6491	6.03381	0.00291944	5.40268	0	12.8686	511400
Yibin City	2018	-3.68468	0.218801	0.765902	0.00326584	10.7056	5.83577	0.00561558	5.35659	1	13.7694	511500
Guang'an City	2018	-5.21709	0.43253	0.871767	0.00338467	10.5589	6.23836	0.00136347	4.7185	0	13.6187	511600
Dazhou City	2018	-4.62838	-0.0380725	1.25861	0.00363292	10.2964	5.84039	0.00266509	4.38203	1	13.8369	511700
Ya'an city	2018	-5.67958	-0.883239	0.849041	0.00379009	10.6451	4.62771	0.00126168	4.98361	1	12.706	511800
Bazhong City	2018	-6.5791	0.0608848	0.730761	0.00372619	9.87601	5.5985	0.00109625	4.48864	0	14.4372	511900
Ziyang City	2018	-6.56509	-0.157924	0.772641	0.00433526	10.6482	6.08804	0.00053338	4.70048	0	15.8682	512000
Guiyang City	2018	-3.77767	-0.72622	1.57845	0.00414708	11.2702	6.40027	0.00529735	7.62608	1	13.6014	520100
Liupanshui City	2018	-2.79298	0.0835004	0.856878	0.0062907	10.8601	5.68905	0.0288239	4.82831	0	14.9153	520200
Zunyi City	2018	-3.90904	0.167711	0.991207	0.00367295	10.8145	5.31666	0.0118025	6.2691	1	13.2574	520300
Anshun City	2018	-4.62014	-0.0894847	1.56663	0.00321182	10.4958	5.53518	0.008649	5.273	0	13.4938	520400
Kunming City	2018	-3.43576	-0.226037	1.44584	0.00249342	11.2436	5.78196	0.00762491	8.11223	0	12.5382	530100
Qujing City	2018	-3.06144	0.351006	1.12665	0.00347367	10.3981	5.35728	0.0112493	5.60212	0	14.3574	530300
Yuxi City	2018	-3.73822	0.0486598	0.753166	0.00377402	11.0452	5.07214	0.00049758	5.42935	1	13.6082	530400
Baoshan City	2018	-5.14325	0.321138	1.02625	0.00208567	10.2459	4.89371	0.00023028	3.78419	0	15.3662	530500
Zhaotong City	2018	-4.59647	0.18967	0.82737	0.00176549	9.67953	5.52671	0.00220941	4.00733	0	10.3385	530600
Lijiang City	2018	-5.90551	-0.222082	1.16403	0.00520901	10.2083	4.14166	0.00032841	3.63759	0	9.78494	530700
Pu'er City	2018	-4.6861	-0.713166	1.04286	0.00461519	10.1334	4.08529	0.00778645	3.7612	0	11.3391	530800
Lincang City	2018	-5.60863	0.122857	1.22945	0.00252207	10.1223	4.67428	0.00983666	3.63759	0	14.956	530900
Xi'an City	2018	-4.42966	-1.55365	1.76541	0.00241267	11.3517	6.79711	0.00053806	8.72875	0	12.1675	610100
Tongchuan City	2018	-5.26521	-0.0866556	1.14054	0.00357143	10.5983	5.35119	0.0524284	3.21888	0	13.2659	610200
Baoji City	2018	-4.92393	-0.2331	0.465645	0.00279605	11.0019	5.33958	0.0042207	5.63835	0	12.7026	610300
Xianyang City	2018	-4.63311	0.203589	0.545934	0.00285053	10.9035	6.12685	0.00274364	6.0845	0	12.5031	610400
Weinan City	2018	-2.97108	0.254031	0.981662	0.00325733	10.4045	6.01063	0.00261399	5.41165	1	10.0573	610500
Yan'an City	2018	-5.14606	-0.664622	0.534343	0.00420712	11.141	4.11176	0.00033208	4.46591	0	12.6459	610600
Hanzhong City	2018	-5.16529	0.226495	0.803774	0.00514532	10.6632	4.84462	0.00103069	5.37064	0	12.6319	610700
Yulin City	2018	-3.21878	0.403243	0.496339	0.0032936	11.6338	4.37526	0.00143522	5.45104	0	14.1112	610800
Ankang City	2018	-6.57343	0.107358	0.612156	0.00620347	10.6583	4.7294	0.00156862	4.44265	0	12.7762	610900
Shangluo City	2018	-5.50976	-0.653442	0.653221	0.004693	10.4537	4.81459	0.00216283	4.60517	0	11.8902	611000
Lan'Zhou City	2018	-3.89175	-0.061445	1.86801	0.00161741	11.1988	5.64766	0.00167662	7.09091	1	10.4311	620100
Jiayuguan City	2018	-4.1029	0.670662	0.614101	0.00422716	11.6904	4.44835	0.00452739	3.85015	0	11.5985	620200
Qingyang City	2018	-6.11657	0.090725	0.791517	0.00184388	10.3518	4.42366	8.773e-05	4.23411	0	13.0678	621000
Yinchuan City	2018	-4.09551	-0.325289	1.11489	0.0080859	11.35	5.51333	0.0059687	6.66186	1	11.9064	640100
Shizuishan City	2018	-3.2197	-0.19556	0.567626	0.00920952	11.2304	5.01964	0.00261616	5.11199	0	11.583	640200
Beijing	2019	-4.51275	-3.9135	4.57421	0.00538434	11.9453	7.19527	0.0419921	10.6886	1	13.7709	110000
Tianjin City	2019	-1.33493	-2.95398	1.59033	0.00420466	11.7529	7.21293	0.0133772	9.44831	1	14.7261	120000
Shijiazhuang City	2019	-1.17169	-3.79324	1.66765	0.00469964	10.9774	6.5459	0.0182469	8.10352	1	13.1047	130100
Tangshan City	2019	0.224853	-2.72429	0.729304	0.00689835	11.4107	6.32	0.0176789	7.3396	0	14.3162	130200
Qinhuangdao City	2019	-0.242039	-4.45829	1.74748	0.00263158	10.9315	5.99893	0.0495402	6.46101	0	14.015	130300
Handan	2019	0.233289	-3.71792	1.11849	0.00652627	10.5204	6.67627	0.0235403	6.71748	0	13.6468	130400
Xingtai city	2019	-0.0243185	-4.2168	1.3296	0.00431304	10.3449	6.38913	0.028152	6.58681	0	12.3022	130500
Baoding City	2019	0.0897065	-4.20435	1.25182	0.00293959	10.3947	6.26009	0.0203636	7.25224	0	12.3103	130600
Zhangjiakou City	2019	-0.127358	-4.67831	1.68123	0.00669718	10.4951	4.79414	0.0214966	6.02135	0	17.7723	130700
Chengde City	2019	-0.476985	-4.23789	1.4638	0.00735985	10.6739	4.50932	0.00999665	5.59104	0	11.9083	130800
Cangzhou City	2019	-0.00534044	-4.43349	1.27818	0.00429689	10.8347	6.2774	0.0138063	6.70859	0	17.2694	130900
Langfang City	2019	-0.243332	-5.26472	1.85785	0.00418625	11.1745	6.63113	0.0235545	6.87417	0	15.4002	131000
Hengshui City	2019	-0.426516	-5.91806	1.28708	0.00618907	10.5427	6.22946	0.0133453	6.07758	0	12.1976	131100
Taiyuan City	2019	-1.01784	-4.50338	1.78583	0.0033069	11.4848	6.45214	0.00484844	7.67472	1	13.1032	140100
Datong City	2019	0.275581	-4.56588	1.80738	0.00238296	10.5717	5.49941	0.00915637	5.17131	0	14.0568	140200
Yangquan City	2019	-0.508584	-4.73893	1.20785	0.00385754	10.8932	5.74076	0.00899653	4.59127	1	10.2292	140300
Changzhi City	2019	0.0731197	-4.22775	0.872315	0.00151515	10.8063	5.51866	0.0173365	5.55274	0	12.7239	140400
Jincheng City	2019	-0.363309	-4.45539	0.904181	0.00201069	11.0185	5.51801	0.0142024	4.85538	0	12.2242	140500
Shuozhou City	2019	0.426285	-4.88457	1.75989	0.0047095	11.0065	5.1268	0.00339086	4.20214	0	14.8411	140600
Jinzhong City	2019	0.228188	-5.51068	1.00178	0.0053791	10.7378	5.32886	0.0193713	5.91618	1	16.6325	140700
Yuncheng City	2019	0.168622	-3.52356	1.44082	0.00254921	10.3109	5.93873	0.00488895	5.73738	0	16.0709	140800
Xinzhou City	2019	-0.461021	-4.7946	0.96537	0.00221747	10.4366	4.841	0.00360107	4.47985	0	15.2083	140900
Linfen City	2019	-0.175167	-3.52958	1.1991	0.00573852	10.4024	5.4065	0.00939313	5.19008	0	11.4906	141000
Luliang City	2019	-0.848255	-3.12838	0.63348	0.0030134	10.5298	5.21464	0.0521256	4.99263	0	13.942	141100
Hohhot City	2019	-2.03143	-3.82362	2.71438	0.00427516	11.4598	5.21766	0.00371872	6.97685	1	15.4803	150100
Baotou City	2019	0.18661	-3.66692	1.52551	0.00445452	11.4954	4.655	0.00287884	6.32781	1	13.226	150200
Wuhai City	2019	-0.439257	-4.5314	0.665926	0.00426079	11.3537	5.77856	0.00113213	4.63067	1	15.0777	150300
Chifeng City	2019	-0.158219	-4.60555	2.0074	0.00169147	10.4832	3.87305	0.0358131	5.32338	0	15.4262	150400
Tongliao City	2019	0.225687	-3.942	2.78923	0.00384688	10.583	3.96038	9.73267e-05	4.74229	1	13.3356	150500
Ordos City	2019	0.0190196	-3.9093	0.909562	0.00327251	12.1076	3.17922	0.0417577	6.39673	1	11.125	150600
Hulunbeir	2019	0.15079	-4.15263	1.98497	0.00619514	10.7981	2.26215	0.00794981	4.06657	0	13.8924	150700
Bayannur City	2019	0.105458	-4.64894	1.25766	0.00800189	10.7804	3.25457	0.0215688	4.68738	0	10.2013	150800
Wulanchabu	2019	0.023214	-4.53602	1.20708	0.00392829	10.5012	3.66588	0.00131485	4.71518	0	16.3316	150900
Shenyang city	2019	-0.225775	-3.93078	1.72857	0.00306117	11.2233	6.4748	0.0121682	8.10456	1	14.061	210100
Dalian City	2019	-2.59484	-3.44459	1.33867	0.00185392	11.6166	6.26541	0.0177169	8.11097	1	13.6554	210200
Anshan City	2019	-0.074386	-3.89741	1.42369	0.00191238	10.6794	6.00983	0.000845239	6.12362	1	11.4482	210300
Fushun City	2019	-0.00571078	-4.97198	0.767204	0.00385684	10.8109	5.20228	0.000432567	5.51183	0	11.9309	210400
Benxi City	2019	-0.0449903	-4.05266	1.21263	0.00301283	10.7428	5.29301	0.0019473	4.08151	1	13.6472	210500
Dandong City	2019	-0.418528	-5.62987	2.05514	0.00403664	10.3978	5.04967	0.000501718	4.91702	0	13.4648	210600
Jinzhou City	2019	-0.145047	-4.65752	1.64348	0.00232653	10.5727	5.70515	0.00195041	5.63387	0	12.5467	210700
Yingkou City	2019	-0.207245	-3.65875	1.17037	0.00136566	10.9158	6.10069	0.00502162	5.62009	0	15.6986	210800
Fuxin City	2019	-0.429233	-4.90295	2.24913	0.00105979	10.0995	5.13074	0.00557714	5.017	0	15.2323	210900
Liaoyang City	2019	-0.0161947	-4.80348	0.886509	0.00225292	10.7413	5.94348	0.0029679	4.99503	0	17.7438	211000
Panjin City	2019	0.136398	-5.05434	0.969727	0.00218692	11.3398	5.85876	0.0104178	5.59665	1	12.7278	211100
Tieling City	2019	-0.0961933	-5.13295	1.71535	0.00300292	10.0031	5.27861	0.00279133	4.58042	0	11.6696	211200
Chaoyang City	2019	-0.129951	-4.66242	2.22713	0.00289211	10.2325	5.00304	0.00404686	4.40355	0	14.4062	211300
Huludao City	2019	-0.180346	-5.21436	1.04806	0.0060042	10.4027	5.49172	0.00163579	4.97362	0	14.7668	211400
Changchun City	2019	-0.513457	-4.45588	0.990769	0.00388715	11.5663	5.89545	0.00144395	7.96416	0	13.0349	220100
Jilin City	2019	0.0151905	-3.49085	1.9754	0.00631267	10.8764	4.99237	0.000124	5.9217	0	13.2686	220200
Siping City	2019	-0.0239051	-5.00152	2.23143	0.00285117	10.2711	5.38746	0.00076961	4.93015	0	11.2007	220300
Liaoyuan City	2019	0.0363358	-5.64881	1.04169	0.00330257	10.8886	5.4249	0.000101155	3.56845	0	12.0957	220400
Tonghua City	2019	-0.711959	-5.04653	1.55541	0.00492172	10.5489	4.92437	0.00596222	3.72983	0	12.6188	220500
Baishan City	2019	0.0264433	-6.21406	1.19388	0.00555353	10.9558	4.19496	5.18359e-06	3.28301	1	12.0546	220600
Songyuan City	2019	0.531025	-6.14119	2.54119	0.0068258	10.798	4.86022	0.000783269	3.37341	0	16.5814	220700
Baicheng City	2019	0.109649	-6.13617	1.65927	0.00965148	10.3769	4.29188	0.000729187	3.82697	0	11.1203	220800
Harbin City	2019	-0.952566	-4.25751	2.67333	0.00222286	11.1721	5.18249	0.0434167	7.84299	1	13.7223	230100
Qiqihar City	2019	-0.126436	-4.2713	2.23328	0.0100912	10.2104	4.78037	0.00407377	5.45282	0	15.4225	230200
Jixi City	2019	-1.01014	-5.11719	1.97831	0.000743945	10.3329	4.33088	0.0242908	4.25428	0	14.0394	230300
Hegang City	2019	0.211068	-4.45077	1.35649	0.00289875	10.2449	4.20833	0.000116021	3.23478	0	16.1754	230400
Shuangyashan City	2019	0.364446	-4.70781	2.6704	0.00106939	10.4673	4.13537	0.00146813	3.77993	0	15.4682	230500
Daqing City	2019	0.44067	-4.35989	0.943231	0.00122909	11.474	4.85339	0.0101333	5.98337	1	14.8967	230600
Yichun City	2019	-0.152174	-5.43122	2.15995	0.00413564	10.1073	3.53915	0.000943691	2.7993	0	10.5672	230700
Jiamusi City	2019	-0.894473	-6.17123	2.36877	0.00315609	10.6497	4.37841	6.97302e-05	4.18522	0	13.2527	230800
Qitaihe City	2019	0.269067	-5.65057	1.40489	0.00212999	10.3726	4.80565	0.00105348	3.08189	0	14.5412	230900
Mudanjiang City	2019	-0.302933	-5.67898	1.73901	0.00275765	10.836	4.24452	0.0418069	4.10353	1	13.5937	231000
Heihe City	2019	0.0885772	-5.40717	2.68774	0.00362768	10.4635	3.09633	0.011778	3.68282	0	16.0626	231100
Shanghai	2019	-3.57494	-2.75864	2.54928	0.0041856	11.9045	8.25225	0.0346011	10.0046	1	13.7929	310000
Nanjing City	2019	-3.98556	-3.21504	1.76416	0.00353901	12.0467	7.15524	0.0185215	9.80682	1	17.282	320100
Wuxi City	2019	-1.4241	-2.66297	1.12054	0.00339254	12.1474	7.26094	0.0204931	8.91799	1	15.9282	320200
Xuzhou	2019	-0.58339	-4.40673	1.25828	0.00414474	11.3495	6.61156	0.0181571	8.10862	0	13.5142	320300
Changzhou City	2019	-0.809892	-3.171	1.17982	0.00372093	12.0261	6.98729	0.0201124	8.44034	0	16.8024	320400
Suzhou City	2019	-1.54119	-2.18512	1.11391	0.0030956	12.1497	7.11912	0.0135752	9.65385	1	14.2296	320500
Nantong city	2019	-0.653499	-3.43601	1.10047	0.00667194	11.778	6.48572	0.019604	8.27409	1	17.0954	320600
Lianyungang City	2019	-0.500402	-4.38534	1.06216	0.00425983	11.128	6.39147	0.01316	6.79523	0	14.7741	320700
Huaian city	2019	-0.49542	-4.56228	1.21278	0.00920637	11.3219	6.20099	0.0180596	7.44055	0	16.4911	320800
Yancheng City	2019	-0.882911	-3.7122	1.06461	0.00563004	11.3514	6.05594	0.00881493	8.49441	0	11.8293	320900
Yangzhou	2019	-0.599774	-3.74781	1.03197	0.00759838	11.8252	6.5329	0.0123572	8.44338	1	16.3028	321000
Zhenjiang	2019	-0.823219	-4.28189	1.02693	0.00504613	11.8346	6.72604	0.0114273	7.95955	1	14.4793	321100
Taizhou City	2019	-0.488437	-4.35482	1.03832	0.00714938	11.7348	6.68836	0.0183603	8.02695	1	18.8213	321200
suqian city	2019	-0.577894	-4.0867	0.937906	0.00742771	11.0448	6.36399	0.00822959	7.43411	0	9.75089	321300
Hangzhou City	2019	-2.98194	-2.8507	2.09907	0.0023682	11.9416	6.36432	0.033844	9.50319	1	15.7626	330100
Ningbo City	2019	-1.12033	-3.25155	0.917154	0.00229836	11.8812	6.72799	0.0277726	8.62252	0	19.0359	330200
Wenzhou city	2019	-0.488052	-4.53952	1.60757	0.0047841	11.1797	6.63432	0.00584348	8.2674	0	10.7957	330300
Jiaxing City	2019	-0.45625	-2.97635	0.835051	0.00381902	11.6485	7.00436	0.0455961	8.68036	1	12.7831	330400
Huzhou	2019	-0.899859	-3.59367	1.10654	0.00500235	11.5017	6.25611	0.0310257	8.34603	0	14.7052	330500
Shaoxing City	2019	-0.597236	-2.78475	1.05268	0.00240051	11.641	6.43367	0.0173359	8.48183	0	13.1706	330600
Jinhua City	2019	0.178748	-3.88449	1.35753	0.0022143	11.2798	6.24203	0.00513454	8.17321	1	14.667	330700
Quzhou City	2019	-1.36604	-3.60841	1.19482	0.00368587	11.2222	5.48701	0.00352154	6.70124	0	11.0805	330800
Zhoushan City	2019	-0.861702	-5.69009	1.94067	0.00252145	11.68	6.7243	0.0240405	6.31966	0	12.2767	330900
Taizhou	2019	-0.117497	-4.22209	1.1581	0.00181023	11.383	6.40417	0.00339402	7.81158	0	11.2158	331000
Lishui City	2019	-1.28335	-4.82244	1.36346	0.00793745	11.1424	4.85085	0.00494657	7.02856	0	13.2688	331100
Hefei City	2019	-2.43028	-4.31281	1.18663	0.00218733	11.6011	6.56522	0.0291697	9.42205	1	14.2677	340100
Wuhu	2019	-2.7039	-4.12923	0.96201	0.00528673	11.5044	6.41822	0.0651629	8.58505	1	13.0664	340200
Bengbu	2019	-0.795916	-5.31329	1.06168	0.00368676	10.9515	6.35593	0.0559642	6.87932	0	17.2494	340300
Huainan City	2019	-0.451981	-3.82681	1.06014	0.00361884	10.3825	6.37478	0.0173022	6.51622	0	12.1867	340400
Ma'anshan City	2019	-1.09249	-3.40009	0.886018	0.00552266	11.4001	6.36198	0.094085	7.64912	1	12.2578	340500
Huaibei City	2019	-0.218172	-4.9272	0.792925	0.00388833	10.7724	6.71751	0.0154376	6.35224	0	15.2289	340600
Tongling City	2019	-0.659799	-4.46837	0.737037	0.00276604	11.209	6.26955	0.0163816	6.37271	1	16.3816	340700
Anqing City	2019	-0.968493	-4.74578	0.862852	0.00451966	10.7182	5.84155	0.00828217	6.98656	1	13.2355	340800
Huangshan City	2019	-1.31631	-5.73165	1.82261	0.00220083	10.8957	4.96245	0.0185138	5.42953	1	13.7117	341000
Chuzhou City	2019	-1.44967	-4.81293	0.739228	0.00380424	10.8078	5.72157	0.057925	7.44744	0	13.9465	341100
Fuyang City	2019	-0.336102	-4.34674	1.00359	0.00561683	10.0874	6.6978	0.0191323	7.31503	0	17.8445	341200
Suzhou City	2019	-0.564731	-4.7213	1.42639	0.00191496	10.3682	6.35719	0.0421818	6.19917	1	15.7219	341300
Lu'an City	2019	-1.40488	-5.92961	1.18654	0.00641011	10.2932	5.74096	0.0283978	6.84987	0	14.5182	341500
Bozhou City	2019	-0.621754	-4.73248	1.21806	0.00360001	10.2117	6.42349	0.0528583	6.4807	0	13.4391	341600
Chizhou City	2019	-0.617512	-5.22367	1.19855	0.0051771	10.8478	5.16231	0.0416646	6.10896	0	15.3315	341700
xuancheng city	2019	-1.60253	-4.88331	0.890898	0.00522505	10.9259	5.37251	0.0647299	6.58263	0	15.3957	341800
Fuzhou City	2019	-1.6365	-3.56311	1.36402	0.00416601	11.645	6.46831	0.005509	8.52455	1	15.2136	350100
Xiamen City	2019	-3.67183	-2.87164	1.49726	0.000389974	11.763	7.78392	0.0230611	8.30392	1	12.4584	350200
Putian City	2019	-0.236653	-4.81957	0.860267	0.00490094	11.3733	6.56096	0.00302839	6.08459	1	14.1181	350300
Sanming City	2019	-0.51799	-4.15581	0.685613	0.00358755	11.5305	4.72611	0.000875297	5.76178	0	15.2292	350400
Quanzhou City	2019	-0.367156	-3.63767	0.723999	0.00249325	11.5954	6.67898	0.00374538	8.64995	1	14.7966	350500
Zhangzhou City	2019	-0.343312	-1.17811	0.881991	0.00725378	11.3771	6.00143	0.0125845	7.24573	0	9.84188	350600
Nanping City	2019	-0.455214	-4.75813	0.968242	0.00446775	11.2229	4.63023	0.00186178	5.579	0	14.2426	350700
Longyan City	2019	-0.844297	-4.30903	0.95911	0.00346102	11.52	4.93769	0.000872288	6.78732	0	12.6541	350800
Ningde City	2019	-0.815276	-4.95792	0.700779	0.00275421	11.2236	5.38163	0.000398762	6.40425	0	13.4032	350900
Nanchang City	2019	-1.45298	-4.50199	0.964048	0.00347198	11.5682	6.62643	0.0438112	7.94591	1	14.3549	360100
Jingdezhen City	2019	0.205236	-4.94682	1.07858	0.00391174	10.8859	5.76733	0.0197857	5.14183	0	14.3191	360200
Pingxiang City	2019	-1.06248	-5.1754	1.16961	0.00497462	10.9227	6.22782	0.0293685	5.74764	0	19.2143	360300
Jiujiang City	2019	-0.650111	-3.59048	0.898652	0.00545684	11.0437	5.49979	0.0580713	6.22111	0	16.0278	360400
Xinyu City	2019	-1.17488	-4.05804	1.02754	0.00292095	11.4079	5.92613	0.0302331	5.57287	1	15.0913	360500
Yingtan City	2019	-1.24533	-5.58141	0.757183	0.00377197	11.255	5.8022	0.0275847	5.33655	0	11.2836	360600
Ganzhou City	2019	-1.05709	-3.8627	1.12798	0.00323401	10.506	5.39839	0.0457617	7.41456	1	14.1778	360700
Ji'an City	2019	-0.875133	-4.29038	1.03542	0.00634901	10.5958	5.25618	0.0489205	6.45414	1	16.0585	360800
Yichun City	2019	-1.33031	-3.91256	1.09303	0.00489873	10.6843	5.70093	0.0272349	6.56955	0	15.9087	360900
Fuzhou City	2019	-0.998935	-5.02656	1.2531	0.00535982	10.5392	5.37498	0.0201574	6.49109	0	14.9949	361000
Shangrao City	2019	-0.547579	-3.79645	0.976172	0.00428262	10.4976	5.7071	0.0399295	6.75873	1	15.9065	361100
Jinan City	2019	-2.58944	-4.03624	1.75645	0.00374894	11.6592	6.84647	0.0255114	8.61182	0	12.3507	370100
Qingdao City	2019	-0.804029	-4.3942	1.4755	0.00235299	11.8515	6.73039	0.032163	8.98007	1	13.0932	370200
Zibo	2019	-0.192709	-3.08277	0.920017	0.00559894	11.6522	6.67642	0.01295	7.08765	1	12.7098	370300
[truncated: 671 more rows]
